# Supplementary material for: Age-specific social mixing of school-aged children in a US setting using proximity detecting sensors and contact surveys
Source: Sci Rep. 2021 Jan 27;11:2319. doi: 10.1038/s41598-021-81673-y (PMC7840989; doi:10.1038/s41598-021-81673-y)
Supplement: Supplementary file 4 — Supplementary Information 4. [file 41598_2021_81673_MOESM4_ESM.csv]

	ID	school	grade	c_duration	c_grade	c_at_school	c_sameschool
1	8658	ELEM2	4	>1hr	4	1	1
2	8658	ELEM2	4	>1hr	4	1	1
3	8658	ELEM2	4	>1hr	4	1	1
4	8658	ELEM2	4	>1hr	4	1	1
5	8658	ELEM2	4	>1hr	4	1	1
6	8658	ELEM2	4	>1hr	4	1	1
7	8658	ELEM2	4	>1hr	4	1	1
8	8658	ELEM2	4	>1hr	Empty	0	0
9	8658	ELEM2	4	>1hr	Empty	0	0
10	8658	ELEM2	4	>1hr	4	1	1
11	8658	ELEM2	4	>1hr	Empty	1	0
12	8658	ELEM2	4	>1hr	4	1	1
13	8658	ELEM2	4	>1hr	Empty	0	0
14	8658	ELEM2	4	>1hr	Empty	0	0
15	8658	ELEM2	4	>1hr	4	1	1
16	8658	ELEM2	4	>1hr	Empty	1	0
17	8658	ELEM2	4	>1hr	4	1	1
18	2889	ELEM2	4	<10min	4	1	1
19	2889	ELEM2	4	10min-1 hr	4	1	1
20	2889	ELEM2	4	10min-1 hr	4	1	1
21	2889	ELEM2	4	10min-1 hr	4	1	1
22	2889	ELEM2	4	10min-1 hr	4	1	1
23	2889	ELEM2	4	10min-1 hr	4	1	1
24	2889	ELEM2	4	10min-1 hr	4	1	1
25	2889	ELEM2	4	>1hr	Empty	0	0
26	2889	ELEM2	4	>1hr	Empty	0	0
27	2889	ELEM2	4	>1hr	Empty	1	0
28	2889	ELEM2	4	>1hr	4	1	0
29	2889	ELEM2	4	>1hr	4	1	1
30	2889	ELEM2	4	>1hr	4	1	1
31	5293	ELEM2	4	<10min	4	1	1
32	5293	ELEM2	4	10min-1 hr	4	1	1
33	5293	ELEM2	4	10min-1 hr	4	1	1
34	5293	ELEM2	4	10min-1 hr	4	1	1
35	5293	ELEM2	4	<10min	4	1	1
36	5293	ELEM2	4	>1hr	2	0	1
37	5293	ELEM2	4	>1hr	Empty	0	0
38	5293	ELEM2	4	>1hr	Empty	0	0
39	5293	ELEM2	4	<10min	4	1	1
40	5293	ELEM2	4	<10min	4	1	1
41	5293	ELEM2	4	10min-1 hr	4	1	1
42	5293	ELEM2	4	<10min	4	1	1
43	5293	ELEM2	4	<10min	4	1	1
44	5293	ELEM2	4	<10min	4	1	1
45	5293	ELEM2	4	<10min	4	1	1
46	5293	ELEM2	4	<10min	4	1	1
47	5293	ELEM2	4	<10min	4	1	1
48	5293	ELEM2	4	10min-1 hr	3	0	0
49	5293	ELEM2	4	10min-1 hr	4	0	0
50	5293	ELEM2	4	10min-1 hr	5	0	0
51	5293	ELEM2	4	10min-1 hr	3	0	0
52	5293	ELEM2	4	10min-1 hr	3	0	0
53	5293	ELEM2	4	<10min	Empty	1	0
54	5293	ELEM2	4	<10min	Empty	1	0
55	3292	ELEM2	4	>1hr	Empty	0	0
56	3292	ELEM2	4	>1hr	Empty	0	0
57	3292	ELEM2	4	>1hr	K	0	1
58	3292	ELEM2	4	>1hr	Empty	0	0
59	3292	ELEM2	4	>1hr	4	1	1
60	3292	ELEM2	4	>1hr	4	1	1
61	3292	ELEM2	4	>1hr	4	1	1
62	3292	ELEM2	4	>1hr	4	1	1
63	3292	ELEM2	4	>1hr	4	1	1
64	3292	ELEM2	4	>1hr	4	1	1
65	3292	ELEM2	4	>1hr	Empty	1	0
66	3292	ELEM2	4	>1hr	4	0	0
67	3292	ELEM2	4	>1hr	5	0	0
68	3292	ELEM2	4	>1hr	5	0	0
69	3292	ELEM2	4	>1hr	Empty	0	0
70	3292	ELEM2	4	>1hr	Empty	0	0
71	17282	ELEM2	4	>1hr	4	1	1
72	17282	ELEM2	4	>1hr	4	1	1
73	17282	ELEM2	4	>1hr	4	1	1
74	17282	ELEM2	4	>1hr	Empty	0	0
75	17282	ELEM2	4	>1hr	4	1	1
76	17282	ELEM2	4	>1hr	9	0	0
77	17282	ELEM2	4	>1hr	4	1	1
78	17282	ELEM2	4	>1hr	Empty	0	0
79	3098	ELEM2	4	>1hr	4	1	1
80	3098	ELEM2	4	>1hr	4	1	1
81	3098	ELEM2	4	>1hr	4	1	1
82	3098	ELEM2	4	>1hr	4	1	1
83	3098	ELEM2	4	>1hr	4	1	1
84	3098	ELEM2	4	>1hr	4	1	1
85	3098	ELEM2	4	>1hr	4	1	1
86	3098	ELEM2	4	>1hr	4	1	1
87	3098	ELEM2	4	>1hr	4	1	1
88	3098	ELEM2	4	>1hr	4	1	1
89	3098	ELEM2	4	>1hr	4	1	1
90	3098	ELEM2	4	>1hr	4	1	1
91	3098	ELEM2	4	>1hr	4	1	1
92	3098	ELEM2	4	>1hr	4	1	1
93	3098	ELEM2	4	>1hr	4	1	1
94	3098	ELEM2	4	>1hr	4	1	1
95	3098	ELEM2	4	>1hr	4	1	1
96	3098	ELEM2	4	>1hr	4	1	1
97	3098	ELEM2	4	>1hr	4	1	1
98	3098	ELEM2	4	>1hr	4	1	1
99	3098	ELEM2	4	>1hr	5	0	0
100	3098	ELEM2	4	>1hr	7	0	0
101	3098	ELEM2	4	>1hr	Empty	0	0
102	3098	ELEM2	4	>1hr	Empty	0	0
103	3098	ELEM2	4	>1hr	4	1	1
104	3098	ELEM2	4	>1hr	4	1	1
105	3098	ELEM2	4	>1hr	4	1	1
106	3098	ELEM2	4	>1hr	4	1	1
107	7234	ELEM2	4	10min-1 hr	Empty	0	0
108	7234	ELEM2	4	10min-1 hr	Empty	0	0
109	7234	ELEM2	4	10min-1 hr	7	0	1
110	7234	ELEM2	4	10min-1 hr	4	1	1
111	7234	ELEM2	4	10min-1 hr	4	1	1
112	7234	ELEM2	4	10min-1 hr	4	1	1
113	7234	ELEM2	4	10min-1 hr	4	1	1
114	7234	ELEM2	4	10min-1 hr	4	1	1
115	7234	ELEM2	4	10min-1 hr	4	1	1
116	7234	ELEM2	4	10min-1 hr	4	1	1
117	11633	ELEM2	4	>1hr	4	1	1
118	11633	ELEM2	4	>1hr	4	1	1
119	11633	ELEM2	4	>1hr	4	1	1
120	11633	ELEM2	4	10min-1 hr	4	1	1
121	11633	ELEM2	4	>1hr	4	1	1
122	11633	ELEM2	4	>1hr	4	1	1
123	11633	ELEM2	4	10min-1 hr	4	1	1
124	11633	ELEM2	4	>1hr	4	1	1
125	11633	ELEM2	4	>1hr	4	1	1
126	11633	ELEM2	4	>1hr	4	1	1
127	11633	ELEM2	4	<10min	4	1	1
128	11633	ELEM2	4	>1hr	4	1	1
129	11633	ELEM2	4	10min-1 hr	4	1	1
130	11633	ELEM2	4	10min-1 hr	4	1	1
131	11633	ELEM2	4	10min-1 hr	4	1	1
132	11633	ELEM2	4	>1hr	4	1	1
133	11633	ELEM2	4	>1hr	4	1	1
134	11633	ELEM2	4	>1hr	Empty	1	0
135	11633	ELEM2	4	>1hr	2	0	1
136	11633	ELEM2	4	>1hr	6	0	0
137	11633	ELEM2	4	>1hr	1	0	1
138	11633	ELEM2	4	>1hr	Empty	0	0
139	11633	ELEM2	4	>1hr	Empty	0	0
140	11633	ELEM2	4	NA	Empty	0	0
141	11633	ELEM2	4	NA	Empty	0	0
142	11633	ELEM2	4	NA	Empty	0	0
143	11633	ELEM2	4	NA	Empty	0	0
144	11633	ELEM2	4	NA	Empty	0	0
145	11633	ELEM2	4	NA	Empty	0	0
146	11633	ELEM2	4	NA	Empty	0	0
147	8774	ELEM2	4	>1hr	4	1	1
148	8774	ELEM2	4	>1hr	4	1	1
149	8774	ELEM2	4	>1hr	4	1	1
150	8774	ELEM2	4	>1hr	4	1	1
151	8774	ELEM2	4	>1hr	Empty	1	0
152	8774	ELEM2	4	>1hr	Empty	1	0
153	8774	ELEM2	4	>1hr	Empty	1	0
154	8774	ELEM2	4	>1hr	Empty	1	0
155	8774	ELEM2	4	>1hr	Empty	1	0
156	8774	ELEM2	4	>1hr	Empty	1	0
157	8774	ELEM2	4	>1hr	4	1	1
158	8774	ELEM2	4	>1hr	4	1	1
159	8774	ELEM2	4	>1hr	4	1	1
160	8774	ELEM2	4	>1hr	4	1	1
161	8774	ELEM2	4	>1hr	4	1	1
162	8774	ELEM2	4	>1hr	4	1	1
163	8774	ELEM2	4	>1hr	4	1	1
164	8774	ELEM2	4	>1hr	4	1	1
165	8774	ELEM2	4	>1hr	4	1	1
166	8774	ELEM2	4	10min-1 hr	Empty	0	0
167	8774	ELEM2	4	>1hr	4	1	1
168	8774	ELEM2	4	>1hr	4	1	1
169	8774	ELEM2	4	>1hr	4	1	1
170	8774	ELEM2	4	>1hr	4	1	1
171	8774	ELEM2	4	>1hr	4	1	1
172	8774	ELEM2	4	>1hr	4	1	1
173	8774	ELEM2	4	>1hr	Empty	0	0
174	8774	ELEM2	4	>1hr	Empty	0	0
175	8774	ELEM2	4	>1hr	4	1	1
176	8774	ELEM2	4	>1hr	4	1	1
177	16918	ELEM2	4	>1hr	4	1	1
178	16918	ELEM2	4	>1hr	Empty	1	0
179	16918	ELEM2	4	>1hr	Empty	1	0
180	16918	ELEM2	4	>1hr	Adult	1	1
181	16918	ELEM2	4	>1hr	4	1	1
182	16918	ELEM2	4	>1hr	4	1	1
183	16918	ELEM2	4	>1hr	Empty	0	0
184	16918	ELEM2	4	>1hr	Empty	0	0
185	16918	ELEM2	4	>1hr	7	0	0
186	16918	ELEM2	4	>1hr	10	0	0
187	16918	ELEM2	4	>1hr	Empty	0	0
188	3901	ELEM2	4	>1hr	Empty	0	0
189	18374	ELEM2	4	>1hr	4	1	1
190	18374	ELEM2	4	>1hr	4	1	1
191	18374	ELEM2	4	>1hr	4	1	1
192	18374	ELEM2	4	>1hr	4	1	1
193	18374	ELEM2	4	>1hr	Empty	0	0
194	18374	ELEM2	4	>1hr	Empty	0	0
195	18374	ELEM2	4	>1hr	4	1	1
196	18374	ELEM2	4	>1hr	4	1	1
197	18374	ELEM2	4	>1hr	4	0	1
198	18374	ELEM2	4	>1hr	9	0	0
199	18374	ELEM2	4	>1hr	4	1	1
200	18374	ELEM2	4	>1hr	4	1	1
201	18374	ELEM2	4	>1hr	4	1	1
202	18374	ELEM2	4	>1hr	Empty	1	0
203	18374	ELEM2	4	>1hr	4	1	1
204	18374	ELEM2	4	>1hr	4	1	1
205	18374	ELEM2	4	>1hr	Empty	0	0
206	18374	ELEM2	4	>1hr	Empty	0	0
207	18374	ELEM2	4	>1hr	4	1	1
208	18374	ELEM2	4	>1hr	4	1	1
209	18374	ELEM2	4	>1hr	Empty	0	0
210	18374	ELEM2	4	>1hr	4	1	1
211	18374	ELEM2	4	>1hr	4	1	1
212	3442	ELEM2	4	>1hr	Empty	0	0
213	3442	ELEM2	4	>1hr	Empty	0	0
214	3442	ELEM2	4	>1hr	7	0	0
215	3442	ELEM2	4	>1hr	4	1	1
216	3442	ELEM2	4	>1hr	4	1	1
217	3442	ELEM2	4	>1hr	4	1	1
218	3442	ELEM2	4	>1hr	4	1	1
219	3442	ELEM2	4	>1hr	3	0	1
220	3442	ELEM2	4	>1hr	4	0	0
221	3442	ELEM2	4	>1hr	3	0	0
222	3442	ELEM2	4	>1hr	4	0	1
223	3442	ELEM2	4	>1hr	Empty	1	0
224	3442	ELEM2	4	>1hr	Empty	0	0
225	3442	ELEM2	4	>1hr	Empty	0	0
226	7325	ELEM2	4	>1hr	Empty	1	0
227	7325	ELEM2	4	>1hr	Empty	1	0
228	7325	ELEM2	4	>1hr	Empty	0	0
229	7325	ELEM2	4	>1hr	Empty	0	0
230	7325	ELEM2	4	>1hr	Empty	0	0
231	7325	ELEM2	4	>1hr	4	1	0
232	7325	ELEM2	4	>1hr	4	1	0
233	7325	ELEM2	4	>1hr	4	1	0
234	7325	ELEM2	4	>1hr	4	1	0
235	7325	ELEM2	4	>1hr	4	1	0
236	7325	ELEM2	4	>1hr	4	1	0
237	7325	ELEM2	4	>1hr	4	1	0
238	7325	ELEM2	4	>1hr	4	1	0
239	7325	ELEM2	4	>1hr	4	1	0
240	7325	ELEM2	4	>1hr	4	1	0
241	7325	ELEM2	4	>1hr	4	1	0
242	7325	ELEM2	4	>1hr	4	1	0
243	7325	ELEM2	4	>1hr	4	1	0
244	7325	ELEM2	4	>1hr	4	1	0
245	7325	ELEM2	4	>1hr	4	1	0
246	7325	ELEM2	4	>1hr	4	1	0
247	7325	ELEM2	4	>1hr	4	1	0
248	7325	ELEM2	4	>1hr	4	1	0
249	7325	ELEM2	4	>1hr	4	1	0
250	7325	ELEM2	4	>1hr	Empty	1	0
251	7325	ELEM2	4	>1hr	Empty	0	0
252	7325	ELEM2	4	>1hr	Empty	0	0
253	7325	ELEM2	4	>1hr	Empty	0	0
254	7325	ELEM2	4	>1hr	Empty	0	0
255	7325	ELEM2	4	>1hr	4	1	0
256	6614	ELEM2	4	10min-1 hr	Empty	0	0
257	6614	ELEM2	4	10min-1 hr	Empty	1	1
258	6614	ELEM2	4	10min-1 hr	Empty	1	1
259	6614	ELEM2	4	10min-1 hr	4	1	1
260	6614	ELEM2	4	10min-1 hr	Empty	0	0
261	6614	ELEM2	4	10min-1 hr	4	1	1
262	6614	ELEM2	4	10min-1 hr	4	1	1
263	6614	ELEM2	4	10min-1 hr	4	1	1
264	6614	ELEM2	4	10min-1 hr	4	1	1
265	6614	ELEM2	4	10min-1 hr	4	1	1
266	6614	ELEM2	4	10min-1 hr	4	1	1
267	6614	ELEM2	4	10min-1 hr	4	1	1
268	6614	ELEM2	4	10min-1 hr	4	1	1
269	6614	ELEM2	4	10min-1 hr	4	1	1
270	6614	ELEM2	4	>1hr	Empty	0	0
271	6614	ELEM2	4	>1hr	Empty	0	0
272	6614	ELEM2	4	10min-1 hr	4	1	1
273	6614	ELEM2	4	10min-1 hr	4	1	1
274	6614	ELEM2	4	10min-1 hr	4	1	1
275	6614	ELEM2	4	10min-1 hr	4	1	1
276	14252	ELEM2	4	10min-1 hr	Empty	0	0
277	14252	ELEM2	4	10min-1 hr	Empty	0	0
278	14252	ELEM2	4	10min-1 hr	Empty	0	0
279	14252	ELEM2	4	10min-1 hr	Empty	0	0
280	14252	ELEM2	4	10min-1 hr	4	1	1
281	14252	ELEM2	4	10min-1 hr	4	1	1
282	14252	ELEM2	4	10min-1 hr	4	1	1
283	14252	ELEM2	4	10min-1 hr	4	1	1
284	14252	ELEM2	4	10min-1 hr	4	1	1
285	14252	ELEM2	4	10min-1 hr	3	0	1
286	14252	ELEM2	4	10min-1 hr	4	1	1
287	14252	ELEM2	4	10min-1 hr	4	1	1
288	14252	ELEM2	4	10min-1 hr	4	1	1
289	14252	ELEM2	4	10min-1 hr	7	0	0
290	14252	ELEM2	4	10min-1 hr	Empty	0	0
291	14252	ELEM2	4	10min-1 hr	Empty	0	0
292	14252	ELEM2	4	10min-1 hr	2	0	1
293	14252	ELEM2	4	10min-1 hr	Empty	1	0
294	14252	ELEM2	4	10min-1 hr	Empty	1	0
295	18496	ELEM2	4	>1hr	Empty	1	1
296	18496	ELEM2	4	10min-1 hr	Empty	0	0
297	18496	ELEM2	4	10min-1 hr	Empty	0	0
298	18496	ELEM2	4	>1hr	4	1	1
299	18496	ELEM2	4	>1hr	4	1	1
300	18496	ELEM2	4	>1hr	4	1	1
301	18496	ELEM2	4	>1hr	4	1	1
302	18496	ELEM2	4	>1hr	4	1	1
303	18496	ELEM2	4	<10min	4	1	1
304	18496	ELEM2	4	>1hr	Empty	1	0
305	18496	ELEM2	4	>1hr	Empty	0	0
306	13720	ELEM2	4	10min-1 hr	Empty	0	0
307	13720	ELEM2	4	>1hr	Empty	0	0
308	13720	ELEM2	4	10min-1 hr	Empty	0	0
309	13720	ELEM2	4	<10min	4	1	1
310	13720	ELEM2	4	<10min	4	1	1
311	13720	ELEM2	4	<10min	4	1	1
312	13720	ELEM2	4	<10min	4	1	1
313	6138	ELEM2	4	NA	4	1	1
314	6138	ELEM2	4	NA	4	1	1
315	6138	ELEM2	4	NA	4	1	1
316	6138	ELEM2	4	NA	4	1	1
317	6138	ELEM2	4	NA	4	1	1
318	6138	ELEM2	4	NA	4	1	1
319	6138	ELEM2	4	>1hr	4	1	1
320	6138	ELEM2	4	>1hr	4	1	1
321	6138	ELEM2	4	>1hr	Empty	1	1
322	6138	ELEM2	4	>1hr	4	1	1
323	6138	ELEM2	4	>1hr	4	1	1
324	6138	ELEM2	4	>1hr	4	1	1
325	6138	ELEM2	4	>1hr	3	1	1
326	6138	ELEM2	4	>1hr	1	1	1
327	6138	ELEM2	4	>1hr	Empty	1	0
328	6138	ELEM2	4	>1hr	Empty	1	0
329	15329	ELEM2	4	>1hr	Empty	0	0
330	15329	ELEM2	4	>1hr	Empty	0	0
331	15329	ELEM2	4	>1hr	4	1	1
332	15329	ELEM2	4	>1hr	4	1	1
333	15329	ELEM2	4	>1hr	4	1	1
334	15329	ELEM2	4	>1hr	4	1	1
335	15329	ELEM2	4	>1hr	4	1	1
336	15329	ELEM2	4	>1hr	4	1	1
337	15329	ELEM2	4	>1hr	4	1	1
338	15329	ELEM2	4	>1hr	4	1	1
339	15329	ELEM2	4	10min-1 hr	Empty	0	0
340	15329	ELEM2	4	>1hr	4	1	1
341	15329	ELEM2	4	>1hr	4	1	1
342	15329	ELEM2	4	>1hr	Empty	0	0
343	15329	ELEM2	4	10min-1 hr	Empty	1	0
344	15329	ELEM2	4	>1hr	4	1	1
345	15329	ELEM2	4	>1hr	4	1	1
346	15329	ELEM2	4	>1hr	Empty	1	0
347	15329	ELEM2	4	10min-1 hr	Empty	1	0
348	15329	ELEM2	4	>1hr	4	1	1
349	15329	ELEM2	4	>1hr	4	1	1
350	15329	ELEM2	4	>1hr	4	1	1
351	15329	ELEM2	4	>1hr	4	1	1
352	15329	ELEM2	4	>1hr	4	1	1
353	15329	ELEM2	4	>1hr	11	0	0
354	15329	ELEM2	4	>1hr	4	1	1
355	15329	ELEM2	4	>1hr	4	1	1
356	15329	ELEM2	4	>1hr	4	1	1
357	15329	ELEM2	4	>1hr	Empty	1	0
358	15329	ELEM2	4	10min-1 hr	Empty	1	0
359	7789	ELEM2	4	>1hr	Empty	0	0
360	7789	ELEM2	4	>1hr	Empty	0	0
361	7789	ELEM2	4	>1hr	Empty	1	0
362	7789	ELEM2	4	>1hr	4	1	1
363	7789	ELEM2	4	>1hr	Empty	0	0
364	7789	ELEM2	4	>1hr	4	1	1
365	7789	ELEM2	4	>1hr	4	1	1
366	7789	ELEM2	4	>1hr	4	1	1
367	7789	ELEM2	4	>1hr	4	1	1
368	7789	ELEM2	4	>1hr	4	1	1
369	7789	ELEM2	4	>1hr	4	1	1
370	7789	ELEM2	4	<10min	Empty	0	0
371	7789	ELEM2	4	>1hr	Empty	1	0
372	14182	ELEM2	4	>1hr	4	1	1
373	14182	ELEM2	4	>1hr	4	1	1
374	14182	ELEM2	4	>1hr	4	1	1
375	14182	ELEM2	4	>1hr	4	1	1
376	14182	ELEM2	4	>1hr	4	1	1
377	14182	ELEM2	4	>1hr	4	1	1
378	14182	ELEM2	4	>1hr	4	1	1
379	14182	ELEM2	4	>1hr	Empty	0	0
380	14182	ELEM2	4	>1hr	Empty	0	0
381	14182	ELEM2	4	>1hr	6	0	0
382	14182	ELEM2	4	>1hr	4	1	1
383	14182	ELEM2	4	>1hr	4	1	1
384	14182	ELEM2	4	>1hr	4	1	1
385	14182	ELEM2	4	>1hr	Empty	1	0
386	14182	ELEM2	4	>1hr	4	1	1
387	14182	ELEM2	4	>1hr	4	1	1
388	14182	ELEM2	4	>1hr	4	1	1
389	14182	ELEM2	4	>1hr	4	1	1
390	14182	ELEM2	4	>1hr	4	1	1
391	14182	ELEM2	4	>1hr	4	1	1
392	14182	ELEM2	4	>1hr	4	1	1
393	14182	ELEM2	4	>1hr	Empty	1	0
394	14182	ELEM2	4	>1hr	4	1	1
395	14182	ELEM2	4	>1hr	4	1	1
396	14182	ELEM2	4	>1hr	4	1	1
397	14182	ELEM2	4	>1hr	4	1	1
398	14182	ELEM2	4	>1hr	4	1	1
399	14182	ELEM2	4	10min-1 hr	1	1	1
400	14182	ELEM2	4	>1hr	4	1	1
401	14182	ELEM2	4	>1hr	4	1	1
402	18662	ELEM2	4	>1hr	4	1	1
403	18662	ELEM2	4	>1hr	4	1	1
404	18662	ELEM2	4	>1hr	4	1	1
405	18662	ELEM2	4	>1hr	4	1	1
406	18662	ELEM2	4	>1hr	4	1	1
407	18662	ELEM2	4	10min-1 hr	Empty	0	0
408	18662	ELEM2	4	10min-1 hr	Empty	0	0
409	18662	ELEM2	4	10min-1 hr	Empty	1	0
410	18662	ELEM2	4	10min-1 hr	Empty	1	0
411	18662	ELEM2	4	>1hr	Empty	1	0
412	18662	ELEM2	4	<10min	Empty	1	0
413	18662	ELEM2	4	>1hr	4	1	1
414	18662	ELEM2	4	>1hr	4	1	1
415	18662	ELEM2	4	>1hr	4	1	1
416	18662	ELEM2	4	>1hr	4	1	1
417	18662	ELEM2	4	>1hr	4	1	1
418	18662	ELEM2	4	>1hr	4	1	1
419	18662	ELEM2	4	>1hr	4	1	1
420	18662	ELEM2	4	>1hr	4	1	1
421	18662	ELEM2	4	>1hr	4	1	1
422	18662	ELEM2	4	>1hr	4	1	1
423	18662	ELEM2	4	>1hr	Empty	1	0
424	18662	ELEM2	4	>1hr	6	0	0
425	18662	ELEM2	4	>1hr	8	0	0
426	18662	ELEM2	4	>1hr	Empty	0	0
427	18662	ELEM2	4	>1hr	4	1	1
428	19758	ELEM2	4	10min-1 hr	Empty	0	0
429	19758	ELEM2	4	>1hr	Adult	1	1
430	19758	ELEM2	4	>1hr	4	1	1
431	19758	ELEM2	4	>1hr	Adult	1	1
432	19758	ELEM2	4	>1hr	4	1	1
433	19758	ELEM2	4	>1hr	4	1	1
434	19758	ELEM2	4	>1hr	4	1	1
435	19758	ELEM2	4	>1hr	4	1	1
436	19758	ELEM2	4	>1hr	4	1	1
437	19758	ELEM2	4	>1hr	4	1	1
438	19758	ELEM2	4	>1hr	4	1	1
439	19758	ELEM2	4	>1hr	4	1	1
440	19758	ELEM2	4	<10min	Adult	1	0
441	19758	ELEM2	4	>1hr	Empty	0	0
442	19758	ELEM2	4	>1hr	Empty	0	0
443	19758	ELEM2	4	>1hr	Empty	0	0
444	4112	ELEM2	4	<10min	4	1	1
445	4112	ELEM2	4	<10min	4	1	1
446	4112	ELEM2	4	<10min	4	1	0
447	4112	ELEM2	4	<10min	Empty	1	0
448	4112	ELEM2	4	>1hr	Empty	0	0
449	4112	ELEM2	4	<10min	11	0	0
450	4112	ELEM2	4	<10min	Empty	1	0
451	4112	ELEM2	4	>1hr	4	1	1
452	3149	ELEM2	4	>1hr	Empty	0	0
453	3149	ELEM2	4	>1hr	Empty	0	0
454	3149	ELEM2	4	>1hr	9	0	1
455	3149	ELEM2	4	>1hr	Empty	0	0
456	3149	ELEM2	4	>1hr	6	0	0
457	3149	ELEM2	4	>1hr	Empty	0	0
458	3149	ELEM2	4	>1hr	Empty	0	0
459	3149	ELEM2	4	>1hr	Empty	0	0
460	4972	ELEM2	4	<10min	4	1	1
461	4972	ELEM2	4	<10min	4	1	1
462	4972	ELEM2	4	>1hr	4	1	1
463	4972	ELEM2	4	<10min	4	1	1
464	4972	ELEM2	4	>1hr	Empty	1	1
465	4972	ELEM2	4	<10min	Empty	0	1
466	4972	ELEM2	4	<10min	4	1	1
467	4972	ELEM2	4	10min-1 hr	4	1	1
468	4972	ELEM2	4	10min-1 hr	4	1	1
469	4972	ELEM2	4	>1hr	Empty	0	0
470	4972	ELEM2	4	>1hr	Empty	0	0
471	4972	ELEM2	4	<10min	4	0	1
472	4972	ELEM2	4	10min-1 hr	4	1	1
473	4972	ELEM2	4	>1hr	8	0	0
474	4972	ELEM2	4	>1hr	Empty	0	0
475	4972	ELEM2	4	10min-1 hr	Empty	0	0
476	4972	ELEM2	4	10min-1 hr	4	1	1
477	4972	ELEM2	4	>1hr	Empty	0	0
478	15290	ELEM2	4	10min-1 hr	Empty	0	0
479	15290	ELEM2	4	10min-1 hr	Empty	0	0
480	15290	ELEM2	4	>1hr	Empty	1	0
481	15290	ELEM2	4	>1hr	4	1	1
482	15290	ELEM2	4	>1hr	Empty	1	0
483	15290	ELEM2	4	>1hr	4	1	1
484	15290	ELEM2	4	>1hr	4	1	1
485	15290	ELEM2	4	>1hr	4	1	1
486	15290	ELEM2	4	>1hr	4	1	1
487	15290	ELEM2	4	>1hr	Empty	0	1
488	15290	ELEM2	4	>1hr	Empty	0	0
489	15290	ELEM2	4	10min-1 hr	1	1	1
490	15290	ELEM2	4	>1hr	Empty	0	0
491	15290	ELEM2	4	>1hr	8	0	0
492	15290	ELEM2	4	10min-1 hr	4	1	1
493	16941	ELEM2	4	10min-1 hr	Empty	1	0
494	16941	ELEM2	4	>1hr	Empty	1	0
495	16941	ELEM2	4	>1hr	Empty	1	0
496	16941	ELEM2	4	10min-1 hr	4	1	1
497	16941	ELEM2	4	10min-1 hr	4	1	1
498	16941	ELEM2	4	10min-1 hr	Empty	0	0
499	16941	ELEM2	4	10min-1 hr	Empty	0	0
500	16941	ELEM2	4	>1hr	4	1	1
501	16941	ELEM2	4	>1hr	Empty	0	0
502	16941	ELEM2	4	10min-1 hr	Empty	0	0
503	16941	ELEM2	4	>1hr	2	1	1
504	16941	ELEM2	4	>1hr	Empty	0	0
505	16941	ELEM2	4	>1hr	3	0	1
506	16941	ELEM2	4	10min-1 hr	2	0	1
507	16941	ELEM2	4	10min-1 hr	2	0	1
508	1340	MS1	6	4+hrs	Empty	0	0
509	1340	MS1	6	30-59min	Empty	0	0
510	1340	MS1	6	4+hrs	5	1	1
511	1340	MS1	6	4+hrs	3	0	0
512	1340	MS1	6	4+hrs	Empty	0	0
513	12434	MS1	6	4+hrs	Empty	0	0
514	12434	MS1	6	4+hrs	Empty	0	0
515	12434	MS1	6	4+hrs	3	0	0
516	12434	MS1	6	4+hrs	4	0	0
517	12434	MS1	6	4+hrs	4	0	0
518	12434	MS1	6	4+hrs	12	0	0
519	12434	MS1	6	4+hrs	5	0	1
520	12434	MS1	6	4+hrs	3	0	0
521	12434	MS1	6	4+hrs	12	0	0
522	12434	MS1	6	4+hrs	1	0	0
523	12434	MS1	6	4+hrs	12	0	0
524	12434	MS1	6	4+hrs	Empty	0	0
525	12434	MS1	6	4+hrs	1	0	0
526	12434	MS1	6	4+hrs	2	0	0
527	12434	MS1	6	4+hrs	5	0	1
528	12434	MS1	6	4+hrs	12	0	0
529	12434	MS1	6	4+hrs	3	0	0
530	12434	MS1	6	4+hrs	K	0	0
531	12434	MS1	6	4+hrs	12	0	0
532	4000	MS1	6	4+hrs	Empty	0	0
533	4000	MS1	6	4+hrs	Empty	0	0
534	4000	MS1	6	4+hrs	10	0	0
535	4000	MS1	6	1-2hrs	6	0	1
536	4615	MS1	6	10-29min	Empty	0	0
537	4615	MS1	6	<10min	1	0	0
538	4615	MS1	6	<10min	Empty	0	0
539	13581	MS1	6	4+hrs	Empty	0	0
540	13581	MS1	6	2-4hrs	Empty	0	0
541	13581	MS1	6	4+hrs	Empty	0	0
542	13581	MS1	6	<10min	Empty	0	0
543	13581	MS1	6	2-4hrs	Empty	0	0
544	13581	MS1	6	<10min	Empty	0	0
545	13581	MS1	6	4+hrs	12	0	0
546	11940	MS1	6	4+hrs	5	0	1
547	11940	MS1	6	4+hrs	Empty	0	0
548	11940	MS1	6	4+hrs	Empty	0	0
549	11940	MS1	6	1-2hrs	Empty	0	0
550	11940	MS1	6	1-2hrs	1	0	0
551	4668	MS1	6	4+hrs	4	0	0
552	4668	MS1	6	4+hrs	Empty	0	0
553	4668	MS1	6	4+hrs	Empty	0	0
554	13245	MS1	6	2-4hrs	Empty	0	0
555	13245	MS1	6	2-4hrs	Adult	0	0
556	13245	MS1	6	2-4hrs	Adult	0	0
557	13245	MS1	6	2-4hrs	6	0	1
558	13245	MS1	6	2-4hrs	Adult	0	0
559	13245	MS1	6	4+hrs	Adult	0	0
560	13245	MS1	6	4+hrs	Adult	0	0
561	19981	MS1	6	10-29min	4	0	0
562	19981	MS1	6	<10min	Empty	0	0
563	19981	MS1	6	10-29min	2	0	0
564	19981	MS1	6	1-2hrs	Empty	0	0
565	19981	MS1	6	10-29min	Empty	0	0
566	19981	MS1	6	30-59min	Empty	0	0
567	19981	MS1	6	1-2hrs	Empty	0	0
568	19981	MS1	6	<10min	8	0	0
569	19981	MS1	6	30-59min	12	0	0
570	19981	MS1	6	<10min	Empty	0	0
571	19981	MS1	6	30-59min	Empty	0	0
572	19981	MS1	6	<10min	Empty	0	0
573	19981	MS1	6	30-59min	8	0	0
574	19981	MS1	6	<10min	Empty	0	0
575	19981	MS1	6	10-29min	Empty	0	0
576	19981	MS1	6	10-29min	Empty	0	0
577	19981	MS1	6	<10min	Empty	0	0
578	19981	MS1	6	10-29min	Empty	0	0
579	19981	MS1	6	<10min	Empty	0	0
580	19981	MS1	6	30-59min	Empty	0	0
581	19981	MS1	6	<10min	Empty	0	0
582	19981	MS1	6	10-29min	3	0	0
583	14905	MS1	6	4+hrs	3	0	0
584	14905	MS1	6	2-4hrs	5	0	1
585	14905	MS1	6	1-2hrs	4	0	0
586	14905	MS1	6	2-4hrs	Empty	0	0
587	14905	MS1	6	2-4hrs	Empty	0	0
588	6731	MS1	6	1-2hrs	5	0	1
589	6731	MS1	6	1-2hrs	7	0	1
590	6731	MS1	6	1-2hrs	7	0	1
591	6731	MS1	6	4+hrs	Empty	0	0
592	6731	MS1	6	4+hrs	Empty	0	0
593	6731	MS1	6	4+hrs	9	0	1
594	6731	MS1	6	1-2hrs	11	0	1
595	6731	MS1	6	10-29min	10	0	1
596	6731	MS1	6	1-2hrs	6	0	1
597	6731	MS1	6	1-2hrs	11	0	1
598	1303	MS1	6	4+hrs	Adult	0	0
599	1303	MS1	6	4+hrs	Adult	0	0
600	1303	MS1	6	4+hrs	4	0	0
601	1303	MS1	6	4+hrs	Adult	0	0
602	1303	MS1	6	<10min	6	0	0
603	1303	MS1	6	<10min	4	0	0
604	1303	MS1	6	2-4hrs	4	0	0
605	1303	MS1	6	2-4hrs	7	0	0
606	1303	MS1	6	4+hrs	Empty	0	0
607	12098	MS1	6	4+hrs	Empty	0	0
608	12098	MS1	6	4+hrs	Empty	0	0
609	12098	MS1	6	4+hrs	8	0	0
610	12098	MS1	6	4+hrs	1	0	0
611	12098	MS1	6	4+hrs	6	0	0
612	12098	MS1	6	4+hrs	5	0	0
613	12098	MS1	6	4+hrs	6	0	0
614	12098	MS1	6	4+hrs	6	0	0
615	12098	MS1	6	4+hrs	6	0	0
616	12098	MS1	6	4+hrs	7	0	0
617	12098	MS1	6	4+hrs	8	0	0
618	12098	MS1	6	4+hrs	6	0	0
619	12098	MS1	6	4+hrs	7	0	0
620	12098	MS1	6	4+hrs	6	0	0
621	12098	MS1	6	4+hrs	7	0	0
622	12098	MS1	6	4+hrs	6	0	0
623	12098	MS1	6	4+hrs	2	0	0
624	12098	MS1	6	4+hrs	K	0	0
625	12098	MS1	6	4+hrs	7	0	0
626	3103	MS1	6	1-2hrs	Empty	0	0
627	3103	MS1	6	1-2hrs	Empty	0	0
628	3103	MS1	6	4+hrs	9	0	0
629	5977	MS1	6	4+hrs	Empty	0	0
630	5977	MS1	6	4+hrs	Empty	0	0
631	5977	MS1	6	4+hrs	6	0	1
632	5977	MS1	6	4+hrs	Empty	0	0
633	5977	MS1	6	<10min	Empty	0	0
634	5977	MS1	6	10-29min	Empty	0	0
635	5977	MS1	6	2-4hrs	6	0	1
636	5977	MS1	6	2-4hrs	6	0	1
637	5977	MS1	6	2-4hrs	Empty	0	0
638	5977	MS1	6	2-4hrs	Empty	0	0
639	5977	MS1	6	2-4hrs	Empty	0	1
640	5977	MS1	6	2-4hrs	6	0	1
641	5977	MS1	6	2-4hrs	6	0	1
642	5977	MS1	6	2-4hrs	6	0	1
643	5977	MS1	6	2-4hrs	4	0	0
644	5977	MS1	6	2-4hrs	Empty	0	0
645	5977	MS1	6	2-4hrs	Empty	0	0
646	5977	MS1	6	2-4hrs	Empty	0	0
647	5977	MS1	6	2-4hrs	Empty	0	0
648	5977	MS1	6	2-4hrs	Empty	0	0
649	11345	MS1	6	4+hrs	Empty	0	0
650	11345	MS1	6	4+hrs	Empty	0	0
651	11345	MS1	6	4+hrs	Empty	0	0
652	11345	MS1	6	4+hrs	Empty	0	0
653	11345	MS1	6	4+hrs	Empty	0	0
654	11345	MS1	6	<10min	Empty	0	0
655	11345	MS1	6	<10min	Empty	0	0
656	11345	MS1	6	<10min	Empty	0	0
657	11345	MS1	6	10-29min	Empty	0	0
658	11345	MS1	6	10-29min	Empty	0	0
659	11345	MS1	6	<10min	Empty	0	0
660	11345	MS1	6	30-59min	Empty	0	0
661	11345	MS1	6	<10min	Empty	0	0
662	11345	MS1	6	<10min	Empty	0	0
663	11345	MS1	6	<10min	Empty	0	0
664	11345	MS1	6	<10min	Empty	0	0
665	3929	MS1	6	4+hrs	Empty	0	0
666	3929	MS1	6	4+hrs	Empty	0	0
667	3929	MS1	6	2-4hrs	12	0	1
668	3929	MS1	6	2-4hrs	9	0	1
669	3929	MS1	6	4+hrs	Empty	0	1
670	3929	MS1	6	<10min	Empty	0	0
671	3929	MS1	6	1-2hrs	Empty	0	0
672	3929	MS1	6	4+hrs	6	0	1
673	3929	MS1	6	4+hrs	12	0	1
674	3929	MS1	6	4+hrs	9	0	1
675	3929	MS1	6	4+hrs	Empty	0	0
676	3929	MS1	6	4+hrs	Empty	0	0
677	3929	MS1	6	1-2hrs	1	0	1
678	3929	MS1	6	1-2hrs	3	0	1
679	3929	MS1	6	2-4hrs	12	0	1
680	3929	MS1	6	1-2hrs	8	0	1
681	3929	MS1	6	1-2hrs	8	0	1
682	3929	MS1	6	1-2hrs	7	0	1
683	3929	MS1	6	1-2hrs	8	0	1
684	3929	MS1	6	1-2hrs	7	0	1
685	3929	MS1	6	1-2hrs	8	0	1
686	3929	MS1	6	1-2hrs	7	0	1
687	3929	MS1	6	1-2hrs	Empty	0	1
688	17787	MS1	6	4+hrs	Empty	0	0
689	17787	MS1	6	4+hrs	8	0	0
690	17787	MS1	6	4+hrs	1	0	0
691	17787	MS1	6	4+hrs	Empty	0	0
692	17787	MS1	6	4+hrs	11	0	0
693	17787	MS1	6	4+hrs	Empty	0	0
694	17787	MS1	6	2-4hrs	Empty	0	0
695	17787	MS1	6	2-4hrs	1	0	0
696	17787	MS1	6	2-4hrs	Empty	0	0
697	17787	MS1	6	2-4hrs	Empty	0	0
698	17787	MS1	6	2-4hrs	Empty	0	0
699	17787	MS1	6	2-4hrs	Empty	0	0
700	2250	MS1	6	4+hrs	Empty	0	0
701	2250	MS1	6	4+hrs	Empty	0	0
702	2250	MS1	6	4+hrs	Empty	0	0
703	2250	MS1	6	4+hrs	Empty	0	0
704	2250	MS1	6	4+hrs	2	0	0
705	2250	MS1	6	4+hrs	5	0	1
706	2250	MS1	6	1-2hrs	6	0	1
707	2250	MS1	6	1-2hrs	4	0	1
708	2250	MS1	6	1-2hrs	6	0	1
709	2250	MS1	6	1-2hrs	4	0	0
710	2250	MS1	6	1-2hrs	4	0	0
711	2250	MS1	6	1-2hrs	6	0	0
712	2250	MS1	6	1-2hrs	6	0	0
713	2250	MS1	6	1-2hrs	6	0	0
714	14155	MS1	6	4+hrs	Empty	0	0
715	14155	MS1	6	4+hrs	Empty	0	0
716	14155	MS1	6	4+hrs	10	0	0
717	2800	MS1	6	4+hrs	6	0	1
718	2800	MS1	6	4+hrs	7	0	0
719	2800	MS1	6	4+hrs	7	0	0
720	2800	MS1	6	4+hrs	2	0	0
721	2800	MS1	6	4+hrs	6	0	1
722	2800	MS1	6	4+hrs	Empty	0	0
723	2800	MS1	6	4+hrs	Empty	0	0
724	2800	MS1	6	4+hrs	Empty	0	0
725	2800	MS1	6	4+hrs	Empty	0	0
726	2800	MS1	6	<10min	12	0	0
727	2800	MS1	6	<10min	12	0	0
728	7753	MS1	6	<10min	Empty	0	0
729	7753	MS1	6	4+hrs	Empty	0	0
730	7753	MS1	6	4+hrs	10	0	0
731	16070	MS1	6	4+hrs	Empty	0	0
732	16070	MS1	6	4+hrs	Empty	0	0
733	16070	MS1	6	4+hrs	10	0	0
734	16070	MS1	6	2-4hrs	7	0	0
735	16070	MS1	6	2-4hrs	7	0	0
736	16070	MS1	6	2-4hrs	3	0	0
737	8457	MS1	6	4+hrs	Empty	0	0
738	8457	MS1	6	4+hrs	Empty	0	0
739	8457	MS1	6	2-4hrs	Empty	0	0
740	8457	MS1	6	2-4hrs	Empty	0	0
741	8457	MS1	6	4+hrs	Empty	0	0
742	8457	MS1	6	2-4hrs	3	0	0
743	8457	MS1	6	1-2hrs	5	0	1
744	8457	MS1	6	2-4hrs	5	0	1
745	8457	MS1	6	30-59min	3	0	0
746	8457	MS1	6	30-59min	2	0	0
747	8457	MS1	6	<10min	Empty	0	0
748	8457	MS1	6	2-4hrs	Empty	0	0
749	19560	MS1	6	4+hrs	Empty	0	0
750	19560	MS1	6	4+hrs	Empty	0	0
751	19560	MS1	6	4+hrs	3	0	0
752	18138	MS1	6	<10min	Empty	0	0
753	18138	MS1	6	<10min	Empty	0	0
754	18138	MS1	6	<10min	8	0	0
755	7114	MS1	6	4+hrs	Empty	0	0
756	7114	MS1	6	4+hrs	Empty	0	0
757	7114	MS1	6	4+hrs	3	0	0
758	7114	MS1	6	4+hrs	Empty	0	0
759	8079	MS1	6	4+hrs	Empty	0	0
760	8079	MS1	6	4+hrs	Empty	0	0
761	8079	MS1	6	4+hrs	9	0	0
762	8079	MS1	6	4+hrs	12	0	0
763	8079	MS1	6	1-2hrs	Empty	0	0
764	8079	MS1	6	4+hrs	Empty	0	0
765	7819	MS1	6	4+hrs	Empty	0	0
766	7819	MS1	6	4+hrs	Empty	0	0
767	7819	MS1	6	4+hrs	4	0	0
768	7819	MS1	6	1-2hrs	Empty	0	0
769	7819	MS1	6	1-2hrs	Empty	0	0
770	15200	MS1	6	4+hrs	Empty	0	0
771	15200	MS1	6	30-59min	Empty	0	0
772	15200	MS1	6	4+hrs	Empty	0	0
773	15200	MS1	6	1-2hrs	6	0	0
774	15200	MS1	6	10-29min	Empty	0	0
775	15200	MS1	6	<10min	Empty	0	0
776	15200	MS1	6	10-29min	Empty	0	0
777	19172	MS1	6	4+hrs	Empty	0	0
778	19172	MS1	6	4+hrs	Empty	0	0
779	19172	MS1	6	4+hrs	4	0	0
780	19172	MS1	6	4+hrs	6	1	1
781	19172	MS1	6	4+hrs	6	1	1
782	19172	MS1	6	4+hrs	6	1	1
783	19172	MS1	6	4+hrs	4	0	0
784	19172	MS1	6	4+hrs	6	1	1
785	19172	MS1	6	4+hrs	6	1	1
786	19172	MS1	6	<10min	Empty	0	0
787	19172	MS1	6	4+hrs	6	0	1
788	19172	MS1	6	1-2hrs	6	0	1
789	19172	MS1	6	<10min	4	0	0
790	19172	MS1	6	<10min	Empty	0	0
791	19172	MS1	6	<10min	Empty	0	0
792	19172	MS1	6	1-2hrs	5	0	1
793	19172	MS1	6	1-2hrs	6	0	1
794	19172	MS1	6	<10min	Empty	0	0
795	17251	MS1	6	4+hrs	Empty	0	0
796	17251	MS1	6	30-59min	Empty	0	0
797	17251	MS1	6	30-59min	Empty	0	0
798	15361	MS1	6	4+hrs	8	0	0
799	15361	MS1	6	4+hrs	Empty	0	0
800	2722	MS1	6	4+hrs	Empty	0	0
801	2722	MS1	6	4+hrs	Empty	0	0
802	2722	MS1	6	1-2hrs	Empty	0	0
803	2722	MS1	6	1-2hrs	Empty	0	0
804	2722	MS1	6	1-2hrs	Empty	0	0
805	2722	MS1	6	1-2hrs	Empty	0	0
806	2722	MS1	6	1-2hrs	Empty	0	0
807	2722	MS1	6	1-2hrs	Empty	0	0
808	2722	MS1	6	1-2hrs	Empty	0	0
809	2722	MS1	6	1-2hrs	Empty	0	0
810	2722	MS1	6	1-2hrs	5	0	0
811	2722	MS1	6	1-2hrs	6	0	1
812	2722	MS1	6	1-2hrs	6	0	1
813	2722	MS1	6	1-2hrs	Empty	0	0
814	2722	MS1	6	1-2hrs	6	0	1
815	2722	MS1	6	4+hrs	6	0	1
816	16626	MS1	6	4+hrs	4	0	0
817	16626	MS1	6	4+hrs	Empty	0	0
818	16626	MS1	6	4+hrs	Empty	0	0
819	16626	MS1	6	4+hrs	Empty	0	0
820	6863	MS1	6	4+hrs	Empty	0	0
821	6863	MS1	6	4+hrs	Empty	0	0
822	6863	MS1	6	4+hrs	Empty	0	0
823	6863	MS1	6	4+hrs	Empty	0	0
824	6863	MS1	6	2-4hrs	Empty	0	0
825	6863	MS1	6	2-4hrs	6	0	1
826	6863	MS1	6	2-4hrs	Empty	0	0
827	6863	MS1	6	2-4hrs	Empty	0	0
828	14882	HS2	10	1-2hrs	10	1	1
829	14882	HS2	10	30-59min	10	1	1
830	14882	HS2	10	4+hrs	10	1	1
831	14882	HS2	10	1-2hrs	10	1	1
832	14882	HS2	10	4+hrs	Empty	0	0
833	14882	HS2	10	30-59min	Empty	1	1
834	14882	HS2	10	30-59min	10	1	1
835	14882	HS2	10	4+hrs	Empty	0	0
836	14882	HS2	10	4+hrs	Empty	0	0
837	13556	HS2	10	4+hrs	Empty	0	0
838	13556	HS2	10	4+hrs	Empty	0	0
839	13556	HS2	10	2-4hrs	10	1	1
840	13556	HS2	10	30-59min	10	1	1
841	13556	HS2	10	10-29min	Empty	0	0
842	5360	HS2	10	30-59min	10	1	1
843	5360	HS2	10	30-59min	10	1	1
844	5360	HS2	10	30-59min	10	1	1
845	5360	HS2	10	1-2hrs	10	1	1
846	5360	HS2	10	30-59min	10	1	1
847	5360	HS2	10	30-59min	11	1	1
848	5360	HS2	10	2-4hrs	10	1	1
849	5360	HS2	10	1-2hrs	10	1	1
850	5360	HS2	10	1-2hrs	10	1	1
851	5360	HS2	10	30-59min	10	1	1
852	5360	HS2	10	30-59min	10	1	1
853	5360	HS2	10	<10min	10	1	1
854	5360	HS2	10	30-59min	10	1	1
855	5360	HS2	10	30-59min	10	1	1
856	5360	HS2	10	4+hrs	Empty	0	0
857	5360	HS2	10	4+hrs	Empty	0	0
858	5360	HS2	10	4+hrs	11	1	1
859	5360	HS2	10	<10min	10	1	1
860	5360	HS2	10	2-4hrs	10	1	1
861	5360	HS2	10	1-2hrs	10	0	0
862	5360	HS2	10	1-2hrs	10	0	0
863	5360	HS2	10	1-2hrs	10	0	0
864	5360	HS2	10	1-2hrs	10	0	0
865	5360	HS2	10	1-2hrs	10	0	0
866	5360	HS2	10	30-59min	12	1	1
867	5360	HS2	10	30-59min	12	1	1
868	5360	HS2	10	30-59min	11	1	1
869	5360	HS2	10	30-59min	11	1	1
870	5360	HS2	10	30-59min	12	1	1
871	5360	HS2	10	30-59min	11	1	1
872	5549	HS2	10	30-59min	10	1	1
873	5549	HS2	10	30-59min	10	1	1
874	5549	HS2	10	1-2hrs	10	1	1
875	5549	HS2	10	1-2hrs	10	1	1
876	5549	HS2	10	30-59min	10	1	1
877	5549	HS2	10	30-59min	10	1	1
878	5549	HS2	10	30-59min	10	1	1
879	5549	HS2	10	10-29min	10	1	1
880	5549	HS2	10	1-2hrs	10	1	1
881	5549	HS2	10	1-2hrs	10	1	1
882	5549	HS2	10	10-29min	10	1	1
883	5549	HS2	10	30-59min	10	1	1
884	10685	HS2	10	1-2hrs	10	1	1
885	10685	HS2	10	2-4hrs	10	1	1
886	13673	HS2	10	30-59min	10	1	1
887	13673	HS2	10	30-59min	10	1	1
888	13673	HS2	10	30-59min	10	1	1
889	13673	HS2	10	30-59min	10	1	1
890	13673	HS2	10	30-59min	10	1	1
891	13673	HS2	10	4+hrs	12	1	1
892	13673	HS2	10	1-2hrs	10	1	1
893	13673	HS2	10	30-59min	10	1	1
894	13673	HS2	10	30-59min	9	1	1
895	13673	HS2	10	30-59min	10	1	1
896	13673	HS2	10	1-2hrs	10	1	1
897	13673	HS2	10	30-59min	10	1	1
898	13673	HS2	10	30-59min	10	1	1
899	13673	HS2	10	30-59min	10	1	1
900	13673	HS2	10	30-59min	10	1	1
901	13673	HS2	10	30-59min	10	1	1
902	13673	HS2	10	<10min	12	1	1
903	13673	HS2	10	<10min	12	1	1
904	13673	HS2	10	<10min	9	1	1
905	13673	HS2	10	30-59min	10	1	1
906	13673	HS2	10	30-59min	10	1	1
907	13673	HS2	10	30-59min	10	1	1
908	13673	HS2	10	30-59min	12	1	1
909	13673	HS2	10	<10min	10	1	1
910	13673	HS2	10	30-59min	10	1	1
911	13673	HS2	10	30-59min	10	1	1
912	13673	HS2	10	30-59min	10	1	1
913	13673	HS2	10	30-59min	10	1	1
914	13673	HS2	10	30-59min	9	1	1
915	13673	HS2	10	30-59min	10	1	1
916	12765	HS2	10	30-59min	10	1	1
917	12765	HS2	10	1-2hrs	10	1	1
918	12765	HS2	10	30-59min	Adult	1	1
919	12765	HS2	10	30-59min	10	1	1
920	12765	HS2	10	1-2hrs	10	1	1
921	12765	HS2	10	1-2hrs	10	1	1
922	12765	HS2	10	1-2hrs	10	1	1
923	12765	HS2	10	4+hrs	Empty	0	0
924	12765	HS2	10	4+hrs	Empty	0	0
925	12765	HS2	10	30-59min	10	1	1
926	12765	HS2	10	2-4hrs	10	1	1
927	12765	HS2	10	30-59min	10	1	1
928	12765	HS2	10	1-2hrs	10	1	1
929	12765	HS2	10	30-59min	Adult	1	1
930	12765	HS2	10	30-59min	Adult	1	1
931	12765	HS2	10	30-59min	Adult	1	1
932	12765	HS2	10	<10min	10	1	1
933	12765	HS2	10	30-59min	11	1	1
934	12765	HS2	10	30-59min	12	1	1
935	12765	HS2	10	2-4hrs	Empty	0	0
936	12765	HS2	10	2-4hrs	Empty	0	0
937	12765	HS2	10	2-4hrs	Empty	0	0
938	12765	HS2	10	2-4hrs	Empty	0	0
939	12765	HS2	10	1-2hrs	10	1	0
940	12765	HS2	10	1-2hrs	10	1	0
941	12765	HS2	10	30-59min	9	1	0
942	12765	HS2	10	<10min	10	1	0
943	12765	HS2	10	30-59min	10	1	0
944	12765	HS2	10	30-59min	9	1	0
945	12765	HS2	10	1-2hrs	10	1	0
946	15260	HS2	10	1-2hrs	11	1	0
947	15260	HS2	10	1-2hrs	11	1	0
948	15260	HS2	10	1-2hrs	11	1	0
949	15260	HS2	10	2-4hrs	10	1	1
950	15260	HS2	10	4+hrs	11	1	1
951	15260	HS2	10	1-2hrs	12	1	1
952	15260	HS2	10	1-2hrs	10	1	1
953	15260	HS2	10	4+hrs	Empty	0	0
954	15260	HS2	10	4+hrs	7	0	0
955	15260	HS2	10	2-4hrs	10	1	1
956	15260	HS2	10	1-2hrs	10	1	1
957	15260	HS2	10	10-29min	11	1	1
958	15260	HS2	10	10-29min	9	1	1
959	15260	HS2	10	<10min	11	1	1
960	15260	HS2	10	<10min	10	1	1
961	15260	HS2	10	<10min	11	1	1
962	15260	HS2	10	1-2hrs	12	1	0
963	15260	HS2	10	1-2hrs	10	1	0
964	15260	HS2	10	1-2hrs	10	1	0
965	15260	HS2	10	1-2hrs	11	1	0
966	15260	HS2	10	30-59min	10	1	0
967	15260	HS2	10	30-59min	10	1	0
968	15260	HS2	10	1-2hrs	Adult	1	0
969	15260	HS2	10	1-2hrs	Adult	1	0
970	15260	HS2	10	30-59min	Empty	0	0
971	15260	HS2	10	10-29min	11	1	1
972	15260	HS2	10	30-59min	9	1	1
973	15260	HS2	10	30-59min	9	1	1
974	15260	HS2	10	30-59min	9	1	1
975	15260	HS2	10	30-59min	9	1	1
976	7242	HS2	10	1-2hrs	10	1	1
977	7242	HS2	10	4+hrs	Empty	0	0
978	7242	HS2	10	4+hrs	Empty	0	0
979	7242	HS2	10	30-59min	10	1	1
980	7242	HS2	10	1-2hrs	10	1	1
981	7242	HS2	10	2-4hrs	11	1	1
982	7242	HS2	10	30-59min	Empty	1	1
983	7242	HS2	10	1-2hrs	9	1	1
984	7242	HS2	10	30-59min	9	1	1
985	7242	HS2	10	<10min	11	0	1
986	7242	HS2	10	10-29min	11	1	1
987	7242	HS2	10	<10min	11	1	1
988	7242	HS2	10	30-59min	11	1	1
989	7242	HS2	10	30-59min	11	1	1
990	7242	HS2	10	30-59min	12	1	1
991	7242	HS2	10	1-2hrs	11	1	1
992	7242	HS2	10	1-2hrs	11	1	1
993	7242	HS2	10	10-29min	10	1	1
994	7242	HS2	10	30-59min	11	1	1
995	7242	HS2	10	10-29min	10	1	1
996	7242	HS2	10	<10min	11	0	1
997	7242	HS2	10	10-29min	10	1	1
998	7242	HS2	10	10-29min	11	0	1
999	7242	HS2	10	30-59min	12	1	1
1000	7242	HS2	10	10-29min	10	1	1
1001	7242	HS2	10	10-29min	10	1	1
1002	7242	HS2	10	10-29min	10	1	1
1003	7242	HS2	10	<10min	11	0	1
1004	7242	HS2	10	30-59min	Adult	1	1
1005	7242	HS2	10	10-29min	12	1	1
1006	8922	HS2	10	4+hrs	Empty	0	0
1007	8922	HS2	10	4+hrs	11	1	0
1008	8922	HS2	10	4+hrs	Empty	0	0
1009	8922	HS2	10	2-4hrs	10	1	0
1010	8922	HS2	10	2-4hrs	10	1	0
1011	8922	HS2	10	2-4hrs	10	1	0
1012	8922	HS2	10	2-4hrs	10	1	0
1013	8922	HS2	10	2-4hrs	10	1	0
1014	8922	HS2	10	2-4hrs	10	1	0
1015	8922	HS2	10	2-4hrs	10	1	0
1016	8922	HS2	10	2-4hrs	10	1	0
1017	8922	HS2	10	2-4hrs	10	1	0
1018	8922	HS2	10	2-4hrs	10	1	0
1019	8922	HS2	10	2-4hrs	10	1	0
1020	8922	HS2	10	2-4hrs	10	1	0
1021	8922	HS2	10	2-4hrs	10	1	0
1022	8922	HS2	10	2-4hrs	10	1	0
1023	8922	HS2	10	2-4hrs	10	1	0
1024	8922	HS2	10	2-4hrs	10	1	0
1025	8922	HS2	10	2-4hrs	12	1	0
1026	8922	HS2	10	2-4hrs	11	1	0
1027	8922	HS2	10	2-4hrs	11	1	0
1028	8922	HS2	10	2-4hrs	10	1	0
1029	8922	HS2	10	2-4hrs	10	1	0
1030	8922	HS2	10	2-4hrs	10	1	0
1031	8922	HS2	10	2-4hrs	12	1	0
1032	8922	HS2	10	2-4hrs	10	1	0
1033	8922	HS2	10	2-4hrs	10	1	0
1034	1426	HS2	10	30-59min	10	1	1
1035	1426	HS2	10	30-59min	10	1	1
1036	1426	HS2	10	4+hrs	8	0	1
1037	1426	HS2	10	4+hrs	Empty	0	0
1038	1426	HS2	10	4+hrs	Empty	0	0
1039	1426	HS2	10	4+hrs	12	0	1
1040	1426	HS2	10	30-59min	10	1	1
1041	1426	HS2	10	30-59min	11	1	1
1042	1426	HS2	10	30-59min	10	1	1
1043	1426	HS2	10	30-59min	10	1	1
1044	1426	HS2	10	30-59min	9	1	1
1045	1426	HS2	10	30-59min	9	1	1
1046	1426	HS2	10	30-59min	10	1	1
1047	1426	HS2	10	30-59min	11	1	1
1048	1426	HS2	10	30-59min	9	1	1
1049	1426	HS2	10	30-59min	10	1	1
1050	1426	HS2	10	30-59min	10	1	1
1051	1426	HS2	10	30-59min	11	1	1
1052	1426	HS2	10	30-59min	10	1	1
1053	1426	HS2	10	30-59min	10	1	1
1054	1426	HS2	10	30-59min	9	1	1
1055	1426	HS2	10	30-59min	11	1	1
1056	1426	HS2	10	30-59min	10	1	1
1057	1426	HS2	10	30-59min	10	1	1
1058	1426	HS2	10	30-59min	10	1	1
1059	1426	HS2	10	30-59min	10	1	1
1060	1426	HS2	10	30-59min	11	1	1
1061	1426	HS2	10	30-59min	10	1	1
1062	1426	HS2	10	30-59min	11	1	1
1063	1426	HS2	10	30-59min	11	1	1
1064	3750	HS2	10	2-4hrs	Empty	0	0
1065	3750	HS2	10	<10min	Empty	0	0
1066	3750	HS2	10	<10min	2	0	0
1067	3750	HS2	10	30-59min	10	1	1
1068	3750	HS2	10	30-59min	10	1	1
1069	3750	HS2	10	30-59min	10	1	1
1070	3750	HS2	10	30-59min	10	1	1
1071	3750	HS2	10	30-59min	10	1	1
1072	3750	HS2	10	30-59min	10	1	1
1073	3750	HS2	10	30-59min	10	1	1
1074	3750	HS2	10	30-59min	10	1	1
1075	3750	HS2	10	10-29min	11	1	1
1076	3750	HS2	10	10-29min	11	1	1
1077	3750	HS2	10	30-59min	10	1	1
1078	3750	HS2	10	30-59min	10	1	1
1079	3750	HS2	10	30-59min	10	1	1
1080	3750	HS2	10	30-59min	10	1	1
1081	3750	HS2	10	30-59min	10	1	1
1082	3750	HS2	10	30-59min	10	1	1
1083	3750	HS2	10	30-59min	10	1	1
1084	3750	HS2	10	30-59min	10	1	1
1085	3750	HS2	10	30-59min	10	1	1
1086	3750	HS2	10	30-59min	10	1	1
1087	3750	HS2	10	30-59min	10	1	1
1088	3750	HS2	10	2-4hrs	10	0	0
1089	3750	HS2	10	30-59min	10	1	1
1090	3750	HS2	10	30-59min	10	1	1
1091	3750	HS2	10	30-59min	10	1	1
1092	3750	HS2	10	30-59min	9	1	1
1093	3750	HS2	10	30-59min	10	1	1
1094	7461	HS2	10	30-59min	10	1	0
1095	7461	HS2	10	30-59min	10	1	0
1096	7461	HS2	10	1-2hrs	10	1	0
1097	7461	HS2	10	30-59min	10	1	0
1098	7461	HS2	10	2-4hrs	10	1	0
1099	7461	HS2	10	30-59min	10	1	0
1100	7461	HS2	10	30-59min	10	1	0
1101	7461	HS2	10	30-59min	10	1	0
1102	7461	HS2	10	30-59min	10	1	0
1103	7461	HS2	10	1-2hrs	12	1	0
1104	7461	HS2	10	30-59min	12	1	0
1105	7461	HS2	10	30-59min	11	1	0
1106	7461	HS2	10	30-59min	12	1	0
1107	7461	HS2	10	30-59min	10	1	0
1108	7461	HS2	10	30-59min	10	1	0
1109	7461	HS2	10	30-59min	10	1	0
1110	7461	HS2	10	30-59min	10	1	0
1111	7461	HS2	10	30-59min	10	1	0
1112	7461	HS2	10	30-59min	12	1	0
1113	7461	HS2	10	1-2hrs	10	1	0
1114	7461	HS2	10	1-2hrs	12	1	0
1115	7461	HS2	10	<10min	12	1	0
1116	7461	HS2	10	<10min	12	1	0
1117	7461	HS2	10	<10min	12	1	0
1118	7461	HS2	10	<10min	10	1	0
1119	7461	HS2	10	<10min	12	1	0
1120	7461	HS2	10	30-59min	9	1	0
1121	7461	HS2	10	1-2hrs	9	1	0
1122	7461	HS2	10	4+hrs	12	1	0
1123	7461	HS2	10	30-59min	12	1	0
1124	5677	HS2	10	<10min	10	1	0
1125	5677	HS2	10	10-29min	9	1	0
1126	5677	HS2	10	<10min	9	1	0
1127	5677	HS2	10	30-59min	10	1	0
1128	5677	HS2	10	30-59min	10	1	0
1129	5677	HS2	10	30-59min	Empty	1	0
1130	18667	HS2	10	30-59min	Empty	1	1
1131	18667	HS2	10	30-59min	Empty	1	1
1132	18667	HS2	10	30-59min	Empty	1	1
1133	18667	HS2	10	30-59min	Empty	1	1
1134	18667	HS2	10	30-59min	Empty	1	1
1135	18667	HS2	10	30-59min	Empty	1	1
1136	18667	HS2	10	30-59min	Empty	1	1
1137	18667	HS2	10	4+hrs	Empty	0	0
1138	18667	HS2	10	4+hrs	Empty	0	0
1139	18667	HS2	10	4+hrs	5	0	0
1140	16610	HS2	10	1-2hrs	10	1	1
1141	16610	HS2	10	4+hrs	Empty	0	0
1142	16610	HS2	10	4+hrs	7	0	0
1143	16610	HS2	10	4+hrs	4	0	0
1144	16610	HS2	10	2-4hrs	Empty	0	0
1145	16610	HS2	10	2-4hrs	Empty	0	0
1146	16610	HS2	10	2-4hrs	Empty	0	0
1147	16610	HS2	10	<10min	10	1	1
1148	16610	HS2	10	<10min	10	1	1
1149	16610	HS2	10	<10min	10	1	1
1150	16610	HS2	10	30-59min	10	1	1
1151	16610	HS2	10	30-59min	9	1	1
1152	16610	HS2	10	30-59min	9	1	1
1153	16610	HS2	10	10-29min	8	0	0
1154	16610	HS2	10	10-29min	7	0	0
1155	16610	HS2	10	10-29min	10	1	1
1156	16610	HS2	10	30-59min	9	1	1
1157	16610	HS2	10	30-59min	10	1	1
1158	16610	HS2	10	<10min	10	1	1
1159	16610	HS2	10	30-59min	9	1	1
1160	16610	HS2	10	30-59min	9	1	1
1161	16610	HS2	10	30-59min	9	1	1
1162	16610	HS2	10	30-59min	9	1	1
1163	10641	HS2	10	30-59min	10	1	1
1164	10641	HS2	10	2-4hrs	10	1	1
1165	10641	HS2	10	4+hrs	Empty	0	0
1166	10641	HS2	10	4+hrs	7	0	0
1167	10641	HS2	10	4+hrs	3	0	0
1168	10641	HS2	10	30-59min	10	1	1
1169	10641	HS2	10	2-4hrs	10	1	1
1170	10641	HS2	10	2-4hrs	10	1	1
1171	10641	HS2	10	2-4hrs	10	1	1
1172	10641	HS2	10	2-4hrs	10	1	1
1173	10641	HS2	10	2-4hrs	10	1	1
1174	10641	HS2	10	<10min	10	1	1
1175	10641	HS2	10	<10min	10	1	1
1176	10641	HS2	10	<10min	10	0	1
1177	10641	HS2	10	30-59min	10	0	1
1178	10641	HS2	10	30-59min	10	1	1
1179	10641	HS2	10	30-59min	10	1	1
1180	10641	HS2	10	4+hrs	Empty	0	0
1181	10641	HS2	10	10-29min	9	0	1
1182	10641	HS2	10	<10min	10	1	1
1183	10641	HS2	10	10-29min	10	1	1
1184	10641	HS2	10	30-59min	10	1	1
1185	10641	HS2	10	30-59min	Empty	0	0
1186	12732	HS2	10	2-4hrs	Empty	0	0
1187	12732	HS2	10	2-4hrs	Empty	0	0
1188	12732	HS2	10	10-29min	10	0	1
1189	12732	HS2	10	1-2hrs	10	1	1
1190	12732	HS2	10	NA	11	1	1
1191	12732	HS2	10	30-59min	10	1	1
1192	12732	HS2	10	30-59min	10	1	1
1193	12732	HS2	10	1-2hrs	10	1	1
1194	12732	HS2	10	30-59min	10	1	1
1195	12732	HS2	10	30-59min	9	1	1
1196	12732	HS2	10	30-59min	9	1	1
1197	12732	HS2	10	1-2hrs	10	1	1
1198	12732	HS2	10	30-59min	10	1	1
1199	12732	HS2	10	30-59min	10	1	1
1200	12732	HS2	10	2-4hrs	6	0	0
1201	12732	HS2	10	2-4hrs	Empty	0	0
1202	12732	HS2	10	30-59min	10	1	1
1203	8744	HS2	10	30-59min	Empty	1	1
1204	8744	HS2	10	30-59min	Empty	1	1
1205	8744	HS2	10	30-59min	Empty	1	1
1206	8744	HS2	10	30-59min	Empty	1	1
1207	8744	HS2	10	30-59min	Empty	1	1
1208	8744	HS2	10	30-59min	Empty	1	1
1209	8744	HS2	10	30-59min	Empty	1	1
1210	8744	HS2	10	30-59min	Empty	1	1
1211	8744	HS2	10	30-59min	Empty	1	1
1212	8744	HS2	10	30-59min	10	1	1
1213	8744	HS2	10	30-59min	10	1	1
1214	8744	HS2	10	4+hrs	Empty	0	0
1215	8744	HS2	10	4+hrs	Empty	0	0
1216	8744	HS2	10	4+hrs	8	0	0
1217	8744	HS2	10	4+hrs	5	0	0
1218	8744	HS2	10	30-59min	11	1	1
1219	8744	HS2	10	30-59min	Empty	0	0
1220	11023	HS2	10	30-59min	12	0	1
1221	11023	HS2	10	30-59min	10	1	1
1222	11023	HS2	10	30-59min	Empty	1	1
1223	11023	HS2	10	30-59min	11	1	1
1224	11023	HS2	10	30-59min	Empty	1	1
1225	11023	HS2	10	30-59min	Empty	1	1
1226	11023	HS2	10	30-59min	12	1	1
1227	11023	HS2	10	30-59min	12	1	1
1228	11023	HS2	10	30-59min	12	1	1
1229	11023	HS2	10	30-59min	10	1	1
1230	11023	HS2	10	30-59min	10	1	1
1231	11023	HS2	10	30-59min	10	1	1
1232	11023	HS2	10	30-59min	12	1	1
1233	11023	HS2	10	30-59min	10	1	1
1234	11023	HS2	10	30-59min	10	1	1
1235	11023	HS2	10	30-59min	10	1	1
1236	11023	HS2	10	30-59min	Empty	1	1
1237	11023	HS2	10	30-59min	Empty	1	1
1238	11023	HS2	10	30-59min	10	1	1
1239	11023	HS2	10	30-59min	10	1	1
1240	11023	HS2	10	30-59min	10	1	1
1241	11023	HS2	10	30-59min	10	1	1
1242	11023	HS2	10	30-59min	11	1	1
1243	11023	HS2	10	30-59min	Empty	1	1
1244	11023	HS2	10	30-59min	Empty	1	1
1245	11023	HS2	10	30-59min	10	1	1
1246	11023	HS2	10	30-59min	10	1	1
1247	11023	HS2	10	30-59min	10	1	1
1248	11023	HS2	10	30-59min	10	1	1
1249	11023	HS2	10	30-59min	11	1	1
1250	3863	HS2	10	1-2hrs	Empty	0	0
1251	3863	HS2	10	1-2hrs	Empty	0	0
1252	3863	HS2	10	<10min	Empty	0	0
1253	3863	HS2	10	<10min	Empty	0	0
1254	3863	HS2	10	4+hrs	11	1	1
1255	3863	HS2	10	10-29min	10	1	1
1256	3863	HS2	10	2-4hrs	10	1	1
1257	3863	HS2	10	30-59min	10	1	1
1258	3863	HS2	10	10-29min	10	1	1
1259	3863	HS2	10	30-59min	10	1	1
1260	3863	HS2	10	30-59min	10	1	1
1261	3863	HS2	10	30-59min	10	1	1
1262	3863	HS2	10	30-59min	10	1	1
1263	3863	HS2	10	<10min	10	1	1
1264	3863	HS2	10	<10min	10	1	1
1265	3863	HS2	10	1-2hrs	10	1	1
1266	3863	HS2	10	30-59min	10	1	1
1267	3863	HS2	10	10-29min	Empty	0	0
1268	3863	HS2	10	30-59min	10	1	1
1269	7905	HS2	10	30-59min	Empty	1	1
1270	7905	HS2	10	30-59min	10	1	1
1271	7905	HS2	10	<10min	10	1	1
1272	7905	HS2	10	30-59min	10	1	1
1273	7905	HS2	10	30-59min	10	1	1
1274	7905	HS2	10	30-59min	Empty	0	0
1275	7905	HS2	10	30-59min	Empty	0	0
1276	7905	HS2	10	30-59min	6	0	0
1277	7905	HS2	10	30-59min	10	1	1
1278	7905	HS2	10	30-59min	10	1	1
1279	7905	HS2	10	30-59min	10	1	1
1280	7905	HS2	10	30-59min	9	1	1
1281	7905	HS2	10	30-59min	Empty	1	1
1282	7905	HS2	10	30-59min	Empty	1	1
1283	7905	HS2	10	30-59min	Empty	1	1
1284	7905	HS2	10	30-59min	10	1	1
1285	7905	HS2	10	30-59min	10	1	1
1286	7905	HS2	10	30-59min	10	1	1
1287	7905	HS2	10	30-59min	11	1	1
1288	7905	HS2	10	30-59min	12	1	1
1289	7905	HS2	10	30-59min	11	1	1
1290	7905	HS2	10	30-59min	9	0	1
1291	7905	HS2	10	2-4hrs	8	0	0
1292	8023	HS2	10	1-2hrs	10	0	1
1293	8023	HS2	10	1-2hrs	10	1	1
1294	8023	HS2	10	30-59min	12	1	1
1295	8023	HS2	10	30-59min	10	1	0
1296	8023	HS2	10	30-59min	Empty	1	0
1297	8023	HS2	10	1-2hrs	Empty	0	0
1298	8023	HS2	10	1-2hrs	Empty	0	0
1299	8023	HS2	10	1-2hrs	Empty	0	0
1300	8023	HS2	10	1-2hrs	10	1	1
1301	8023	HS2	10	30-59min	10	1	1
1302	8023	HS2	10	1-2hrs	10	1	1
1303	8023	HS2	10	1-2hrs	10	1	1
1304	8023	HS2	10	1-2hrs	Empty	1	1
1305	8023	HS2	10	1-2hrs	Empty	1	1
1306	8023	HS2	10	1-2hrs	Empty	1	1
1307	8023	HS2	10	1-2hrs	Empty	1	1
1308	8023	HS2	10	1-2hrs	Empty	1	1
1309	8023	HS2	10	1-2hrs	Empty	1	1
1310	8023	HS2	10	1-2hrs	Empty	1	1
1311	8023	HS2	10	2-4hrs	Empty	1	0
1312	8023	HS2	10	2-4hrs	Empty	0	0
1313	8023	HS2	10	2-4hrs	Empty	0	0
1314	8023	HS2	10	NA	Empty	0	1
1315	8023	HS2	10	30-59min	10	0	1
1316	8023	HS2	10	30-59min	10	0	1
1317	8023	HS2	10	30-59min	10	0	1
1318	8023	HS2	10	30-59min	10	0	1
1319	8023	HS2	10	30-59min	10	0	1
1320	8023	HS2	10	30-59min	10	0	1
1321	8023	HS2	10	30-59min	10	0	0
1322	19641	HS2	10	1-2hrs	10	1	1
1323	19641	HS2	10	1-2hrs	11	1	1
1324	19641	HS2	10	NA	Empty	0	0
1325	19641	HS2	10	NA	Empty	0	0
1326	19641	HS2	10	NA	Empty	0	0
1327	19641	HS2	10	NA	Empty	0	0
1328	19641	HS2	10	NA	Empty	0	0
1329	19641	HS2	10	NA	Empty	0	0
1330	19641	HS2	10	NA	Empty	0	0
1331	19641	HS2	10	NA	Empty	0	0
1332	19641	HS2	10	NA	Empty	0	0
1333	19641	HS2	10	NA	Empty	0	0
1334	19641	HS2	10	NA	Empty	0	0
1335	19641	HS2	10	NA	Empty	0	0
1336	19641	HS2	10	NA	Empty	0	0
1337	19641	HS2	10	NA	Empty	0	0
1338	19641	HS2	10	NA	Empty	0	0
1339	19641	HS2	10	NA	Empty	0	0
1340	19641	HS2	10	NA	Empty	0	0
1341	19641	HS2	10	NA	Empty	0	0
1342	19641	HS2	10	NA	Empty	0	0
1343	19641	HS2	10	NA	Empty	0	0
1344	19641	HS2	10	NA	Empty	0	0
1345	19641	HS2	10	NA	Empty	0	0
1346	19641	HS2	10	NA	Empty	0	0
1347	19641	HS2	10	NA	Empty	0	0
1348	19641	HS2	10	NA	Empty	0	0
1349	19641	HS2	10	NA	Empty	0	0
1350	19641	HS2	10	NA	Empty	0	0
1351	19641	HS2	10	NA	Empty	0	0
1352	19641	HS2	10	NA	Empty	0	0
1353	11067	HS2	10	30-59min	Empty	1	1
1354	11067	HS2	10	30-59min	Empty	1	1
1355	11067	HS2	10	30-59min	Empty	1	1
1356	11067	HS2	10	30-59min	Empty	1	1
1357	11067	HS2	10	30-59min	Empty	1	1
1358	11067	HS2	10	30-59min	Empty	1	1
1359	11067	HS2	10	<10min	Empty	1	1
1360	11067	HS2	10	<10min	Empty	1	1
1361	11067	HS2	10	30-59min	10	1	0
1362	11067	HS2	10	2-4hrs	10	1	0
1363	11067	HS2	10	30-59min	10	1	0
1364	11067	HS2	10	1-2hrs	10	1	0
1365	11067	HS2	10	2-4hrs	10	1	0
1366	11067	HS2	10	30-59min	12	1	0
1367	11067	HS2	10	<10min	12	1	0
1368	11067	HS2	10	<10min	12	1	0
1369	11067	HS2	10	1-2hrs	10	1	0
1370	11067	HS2	10	10-29min	10	1	0
1371	11067	HS2	10	30-59min	10	1	0
1372	11067	HS2	10	30-59min	Empty	1	1
1373	11067	HS2	10	30-59min	10	1	0
1374	11067	HS2	10	30-59min	10	1	0
1375	11067	HS2	10	30-59min	Empty	1	1
1376	11067	HS2	10	30-59min	10	1	0
1377	11067	HS2	10	30-59min	10	1	0
1378	11067	HS2	10	30-59min	11	1	0
1379	11067	HS2	10	4+hrs	Empty	0	0
1380	11067	HS2	10	4+hrs	11	1	0
1381	11067	HS2	10	10-29min	12	1	0
1382	2067	HS2	10	2-4hrs	12	1	1
1383	2067	HS2	10	2-4hrs	10	1	1
1384	2067	HS2	10	30-59min	Empty	1	1
1385	2067	HS2	10	4+hrs	9	0	1
1386	2067	HS2	10	4+hrs	10	1	1
1387	2067	HS2	10	4+hrs	Empty	0	0
1388	2067	HS2	10	4+hrs	Empty	0	0
1389	2067	HS2	10	1-2hrs	9	1	1
1390	2067	HS2	10	30-59min	Empty	1	1
1391	2067	HS2	10	4+hrs	10	1	1
1392	2067	HS2	10	<10min	11	1	1
1393	2067	HS2	10	30-59min	Empty	1	1
1394	2067	HS2	10	30-59min	9	1	1
1395	2067	HS2	10	4+hrs	8	0	1
1396	2067	HS2	10	4+hrs	6	0	0
1397	2067	HS2	10	4+hrs	3	0	0
1398	2067	HS2	10	4+hrs	1	0	0
1399	2067	HS2	10	4+hrs	Empty	0	0
1400	2067	HS2	10	30-59min	10	1	1
1401	2067	HS2	10	30-59min	10	1	1
1402	2067	HS2	10	30-59min	9	1	1
1403	2067	HS2	10	30-59min	9	1	1
1404	2067	HS2	10	30-59min	11	1	1
1405	2067	HS2	10	30-59min	11	1	1
1406	2067	HS2	10	30-59min	10	1	1
1407	2067	HS2	10	30-59min	10	1	1
1408	2067	HS2	10	30-59min	10	1	1
1409	2067	HS2	10	30-59min	10	1	1
1410	18270	HS2	10	10-29min	11	1	1
1411	18270	HS2	10	10-29min	12	1	1
1412	18270	HS2	10	<10min	10	1	1
1413	18270	HS2	10	10-29min	11	1	1
1414	18270	HS2	10	10-29min	10	1	1
1415	18270	HS2	10	10-29min	10	1	1
1416	18270	HS2	10	10-29min	10	1	1
1417	18270	HS2	10	10-29min	11	1	1
1418	18270	HS2	10	10-29min	10	1	1
1419	18270	HS2	10	10-29min	10	1	1
1420	18270	HS2	10	10-29min	Adult	1	1
1421	18270	HS2	10	<10min	12	1	1
1422	18270	HS2	10	<10min	12	1	1
1423	18270	HS2	10	<10min	10	1	1
1424	18270	HS2	10	10-29min	11	1	1
1425	18270	HS2	10	10-29min	11	1	1
1426	18270	HS2	10	10-29min	11	1	1
1427	18270	HS2	10	10-29min	11	1	1
1428	18270	HS2	10	10-29min	10	1	1
1429	18270	HS2	10	10-29min	10	1	0
1430	18270	HS2	10	10-29min	10	1	0
1431	18270	HS2	10	10-29min	10	1	0
1432	18270	HS2	10	<10min	11	1	0
1433	18270	HS2	10	<10min	11	1	0
1434	18270	HS2	10	30-59min	12	0	0
1435	18270	HS2	10	10-29min	12	1	0
1436	18270	HS2	10	<10min	12	1	0
1437	18270	HS2	10	10-29min	11	1	0
1438	18270	HS2	10	10-29min	9	1	0
1439	18270	HS2	10	1-2hrs	9	0	0
1440	8881	MSELEM2	7	2-4hrs	Empty	0	0
1441	8881	MSELEM2	7	4+hrs	6	0	1
1442	8881	MSELEM2	7	1-2hrs	9	0	0
1443	8881	MSELEM2	7	1-2hrs	Empty	0	0
1444	8881	MSELEM2	7	1-2hrs	4	0	1
1445	8881	MSELEM2	7	1-2hrs	3	0	1
1446	8881	MSELEM2	7	30-59min	12	0	0
1447	8881	MSELEM2	7	30-59min	Empty	0	0
1448	8881	MSELEM2	7	10-29min	Empty	0	0
1449	8881	MSELEM2	7	1-2hrs	7	0	0
1450	8881	MSELEM2	7	1-2hrs	Empty	0	0
1451	8881	MSELEM2	7	2-4hrs	Empty	0	0
1452	8881	MSELEM2	7	1-2hrs	Empty	0	0
1453	8881	MSELEM2	7	1-2hrs	Empty	0	0
1454	8881	MSELEM2	7	2-4hrs	K	0	1
1455	8881	MSELEM2	7	2-4hrs	2	0	0
1456	8881	MSELEM2	7	2-4hrs	11	0	0
1457	8881	MSELEM2	7	2-4hrs	7	1	1
1458	8881	MSELEM2	7	4+hrs	7	1	1
1459	8881	MSELEM2	7	4+hrs	7	1	1
1460	8881	MSELEM2	7	4+hrs	7	1	1
1461	8881	MSELEM2	7	4+hrs	7	1	1
1462	8881	MSELEM2	7	4+hrs	Empty	1	1
1463	8881	MSELEM2	7	4+hrs	Empty	1	1
1464	8881	MSELEM2	7	4+hrs	Empty	1	1
1465	8881	MSELEM2	7	4+hrs	7	1	1
1466	8881	MSELEM2	7	4+hrs	7	1	1
1467	8881	MSELEM2	7	4+hrs	7	1	1
1468	8881	MSELEM2	7	4+hrs	7	1	1
1469	8881	MSELEM2	7	4+hrs	7	1	1
1470	10333	MSELEM2	7	4+hrs	7	0	0
1471	10333	MSELEM2	7	4+hrs	9	0	0
1472	10333	MSELEM2	7	4+hrs	6	0	0
1473	10333	MSELEM2	7	4+hrs	8	0	0
1474	10333	MSELEM2	7	4+hrs	7	0	0
1475	10333	MSELEM2	7	4+hrs	7	0	0
1476	10333	MSELEM2	7	4+hrs	9	0	0
1477	10333	MSELEM2	7	4+hrs	9	0	0
1478	10333	MSELEM2	7	4+hrs	9	0	0
1479	10333	MSELEM2	7	4+hrs	8	0	0
1480	10333	MSELEM2	7	4+hrs	6	0	0
1481	10333	MSELEM2	7	4+hrs	8	0	0
1482	10333	MSELEM2	7	4+hrs	7	0	0
1483	10333	MSELEM2	7	4+hrs	8	0	0
1484	10333	MSELEM2	7	4+hrs	8	0	0
1485	10333	MSELEM2	7	4+hrs	8	0	0
1486	10333	MSELEM2	7	4+hrs	Empty	0	0
1487	10333	MSELEM2	7	4+hrs	Empty	0	0
1488	10333	MSELEM2	7	4+hrs	8	0	0
1489	10333	MSELEM2	7	4+hrs	8	0	0
1490	10333	MSELEM2	7	4+hrs	7	0	0
1491	10333	MSELEM2	7	4+hrs	9	0	0
1492	10333	MSELEM2	7	4+hrs	11	0	0
1493	7910	MSELEM2	7	4+hrs	7	0	1
1494	7910	MSELEM2	7	4+hrs	6	0	1
1495	7910	MSELEM2	7	4+hrs	7	0	1
1496	7910	MSELEM2	7	4+hrs	1	0	1
1497	7910	MSELEM2	7	4+hrs	Empty	0	0
1498	7910	MSELEM2	7	4+hrs	Empty	0	0
1499	7910	MSELEM2	7	4+hrs	7	1	1
1500	7910	MSELEM2	7	4+hrs	7	1	1
1501	7910	MSELEM2	7	4+hrs	7	1	1
1502	7910	MSELEM2	7	4+hrs	Adult	1	1
1503	7910	MSELEM2	7	4+hrs	Adult	1	1
1504	7910	MSELEM2	7	4+hrs	Adult	1	1
1505	7910	MSELEM2	7	4+hrs	Adult	1	1
1506	7910	MSELEM2	7	4+hrs	7	1	1
1507	7910	MSELEM2	7	4+hrs	7	1	1
1508	7910	MSELEM2	7	4+hrs	7	1	1
1509	7910	MSELEM2	7	4+hrs	7	1	1
1510	7910	MSELEM2	7	4+hrs	7	1	1
1511	7910	MSELEM2	7	4+hrs	7	1	1
1512	7910	MSELEM2	7	4+hrs	7	1	1
1513	7910	MSELEM2	7	4+hrs	7	1	1
1514	7910	MSELEM2	7	4+hrs	7	1	1
1515	7910	MSELEM2	7	4+hrs	7	1	1
1516	7910	MSELEM2	7	4+hrs	7	1	1
1517	16811	MSELEM2	7	4+hrs	Empty	1	0
1518	16811	MSELEM2	7	4+hrs	Empty	1	0
1519	16811	MSELEM2	7	4+hrs	6	1	0
1520	16811	MSELEM2	7	4+hrs	8	1	1
1521	16811	MSELEM2	7	4+hrs	7	1	1
1522	16811	MSELEM2	7	4+hrs	5	1	1
1523	16811	MSELEM2	7	2-4hrs	7	1	0
1524	16811	MSELEM2	7	2-4hrs	7	1	0
1525	16811	MSELEM2	7	2-4hrs	7	1	0
1526	16811	MSELEM2	7	2-4hrs	7	1	0
1527	16811	MSELEM2	7	2-4hrs	7	1	0
1528	16811	MSELEM2	7	2-4hrs	Adult	1	1
1529	16811	MSELEM2	7	2-4hrs	Adult	1	1
1530	16811	MSELEM2	7	2-4hrs	Adult	1	1
1531	16811	MSELEM2	7	2-4hrs	Adult	1	1
1532	16811	MSELEM2	7	2-4hrs	7	1	1
1533	16811	MSELEM2	7	2-4hrs	7	1	1
1534	16811	MSELEM2	7	2-4hrs	7	1	1
1535	16811	MSELEM2	7	2-4hrs	7	1	1
1536	16811	MSELEM2	7	2-4hrs	7	1	1
1537	16811	MSELEM2	7	2-4hrs	7	1	1
1538	16811	MSELEM2	7	2-4hrs	8	1	1
1539	16811	MSELEM2	7	2-4hrs	8	1	1
1540	16811	MSELEM2	7	2-4hrs	8	1	1
1541	16811	MSELEM2	7	2-4hrs	7	1	1
1542	16811	MSELEM2	7	2-4hrs	7	1	1
1543	16811	MSELEM2	7	2-4hrs	8	1	1
1544	16811	MSELEM2	7	2-4hrs	9	1	0
1545	16811	MSELEM2	7	2-4hrs	7	1	1
1546	16811	MSELEM2	7	2-4hrs	7	1	1
1547	3949	MSELEM2	7	4+hrs	6	0	0
1548	3949	MSELEM2	7	4+hrs	6	0	0
1549	3949	MSELEM2	7	4+hrs	12	0	0
1550	3949	MSELEM2	7	4+hrs	5	0	0
1551	3949	MSELEM2	7	4+hrs	Empty	0	0
1552	3949	MSELEM2	7	4+hrs	Empty	0	0
1553	3949	MSELEM2	7	4+hrs	Empty	0	0
1554	19138	MSELEM2	7	4+hrs	7	0	1
1555	19138	MSELEM2	7	4+hrs	7	0	0
1556	19138	MSELEM2	7	4+hrs	7	0	0
1557	19138	MSELEM2	7	4+hrs	7	0	0
1558	19138	MSELEM2	7	4+hrs	Empty	0	0
1559	19138	MSELEM2	7	4+hrs	12	0	0
1560	19138	MSELEM2	7	4+hrs	7	1	1
1561	19138	MSELEM2	7	4+hrs	1	1	1
1562	6209	MSELEM2	7	4+hrs	Empty	0	0
1563	6209	MSELEM2	7	4+hrs	Empty	0	0
1564	6209	MSELEM2	7	4+hrs	11	0	0
1565	6209	MSELEM2	7	4+hrs	12	0	0
1566	6209	MSELEM2	7	4+hrs	Empty	0	0
1567	6209	MSELEM2	7	4+hrs	Empty	0	0
1568	6209	MSELEM2	7	4+hrs	Empty	0	0
1569	6209	MSELEM2	7	4+hrs	Empty	0	0
1570	6209	MSELEM2	7	4+hrs	Empty	0	0
1571	6209	MSELEM2	7	4+hrs	Empty	0	0
1572	6209	MSELEM2	7	4+hrs	7	0	0
1573	6209	MSELEM2	7	4+hrs	6	0	0
1574	6209	MSELEM2	7	4+hrs	Empty	0	0
1575	6209	MSELEM2	7	4+hrs	7	0	0
1576	6209	MSELEM2	7	4+hrs	7	0	0
1577	6209	MSELEM2	7	4+hrs	7	0	0
1578	6209	MSELEM2	7	4+hrs	7	0	0
1579	6209	MSELEM2	7	4+hrs	Empty	0	0
1580	6209	MSELEM2	7	4+hrs	7	0	0
1581	6209	MSELEM2	7	4+hrs	7	0	0
1582	6209	MSELEM2	7	4+hrs	7	0	0
1583	6209	MSELEM2	7	4+hrs	7	0	0
1584	6209	MSELEM2	7	4+hrs	7	0	0
1585	6209	MSELEM2	7	4+hrs	7	0	0
1586	6209	MSELEM2	7	4+hrs	7	0	0
1587	6209	MSELEM2	7	4+hrs	7	0	0
1588	6209	MSELEM2	7	4+hrs	7	0	0
1589	6209	MSELEM2	7	4+hrs	7	0	0
1590	6209	MSELEM2	7	4+hrs	8	0	0
1591	6209	MSELEM2	7	4+hrs	8	0	0
1592	16418	MSELEM2	7	4+hrs	Empty	0	0
1593	16418	MSELEM2	7	4+hrs	Empty	0	0
1594	16418	MSELEM2	7	4+hrs	Empty	0	0
1595	16418	MSELEM2	7	4+hrs	Empty	0	0
1596	16418	MSELEM2	7	4+hrs	3	0	0
1597	16418	MSELEM2	7	4+hrs	5	0	0
1598	16418	MSELEM2	7	4+hrs	Empty	0	0
1599	16418	MSELEM2	7	4+hrs	7	1	1
1600	16418	MSELEM2	7	4+hrs	7	1	1
1601	16418	MSELEM2	7	4+hrs	7	1	1
1602	16418	MSELEM2	7	4+hrs	7	1	1
1603	16418	MSELEM2	7	4+hrs	7	1	1
1604	16418	MSELEM2	7	4+hrs	7	1	1
1605	16418	MSELEM2	7	4+hrs	7	1	1
1606	16418	MSELEM2	7	4+hrs	7	1	1
1607	16418	MSELEM2	7	4+hrs	7	1	1
1608	16418	MSELEM2	7	4+hrs	7	1	1
1609	16418	MSELEM2	7	4+hrs	7	1	1
1610	16418	MSELEM2	7	4+hrs	7	1	1
1611	16418	MSELEM2	7	4+hrs	7	1	1
1612	16418	MSELEM2	7	4+hrs	7	1	1
1613	16418	MSELEM2	7	4+hrs	Empty	1	1
1614	16418	MSELEM2	7	4+hrs	Empty	1	1
1615	16418	MSELEM2	7	4+hrs	Empty	1	1
1616	16418	MSELEM2	7	4+hrs	Empty	1	1
1617	16418	MSELEM2	7	4+hrs	Empty	1	1
1618	16418	MSELEM2	7	2-4hrs	5	0	1
1619	16418	MSELEM2	7	4+hrs	7	1	1
1620	16418	MSELEM2	7	4+hrs	7	1	1
1621	16418	MSELEM2	7	2-4hrs	Empty	0	0
1622	15422	MSELEM2	7	4+hrs	Empty	0	0
1623	15422	MSELEM2	7	4+hrs	Empty	0	0
1624	15422	MSELEM2	7	4+hrs	2	0	1
1625	15422	MSELEM2	7	10-29min	8	0	1
1626	6375	MSELEM2	7	2-4hrs	6	0	0
1627	6375	MSELEM2	7	2-4hrs	4	0	0
1628	6375	MSELEM2	7	2-4hrs	7	1	0
1629	6375	MSELEM2	7	4+hrs	7	1	0
1630	6375	MSELEM2	7	4+hrs	Empty	0	0
1631	6375	MSELEM2	7	NA	Empty	0	0
1632	7009	MSELEM2	7	4+hrs	7	0	1
1633	7009	MSELEM2	7	4+hrs	7	0	1
1634	7009	MSELEM2	7	1-2hrs	7	0	1
1635	7009	MSELEM2	7	4+hrs	7	1	1
1636	7009	MSELEM2	7	4+hrs	7	1	1
1637	7009	MSELEM2	7	4+hrs	7	1	1
1638	7009	MSELEM2	7	1-2hrs	Empty	1	1
1639	7009	MSELEM2	7	1-2hrs	Empty	1	1
1640	7009	MSELEM2	7	1-2hrs	Empty	1	1
1641	7009	MSELEM2	7	1-2hrs	Empty	1	1
1642	7009	MSELEM2	7	4+hrs	Empty	1	1
1643	7009	MSELEM2	7	4+hrs	7	1	1
1644	7009	MSELEM2	7	4+hrs	Empty	0	0
1645	7009	MSELEM2	7	1-2hrs	1	0	1
1646	7009	MSELEM2	7	1-2hrs	7	1	1
1647	7009	MSELEM2	7	30-59min	7	1	1
1648	7009	MSELEM2	7	30-59min	7	1	1
1649	7009	MSELEM2	7	30-59min	7	1	1
1650	7009	MSELEM2	7	1-2hrs	7	1	1
1651	7009	MSELEM2	7	1-2hrs	7	1	1
1652	7009	MSELEM2	7	1-2hrs	7	1	1
1653	7009	MSELEM2	7	30-59min	7	1	1
1654	7009	MSELEM2	7	4+hrs	Empty	1	1
1655	7009	MSELEM2	7	NA	6	0	0
1656	2177	MSELEM2	7	4+hrs	Empty	0	0
1657	2177	MSELEM2	7	4+hrs	Empty	0	0
1658	2177	MSELEM2	7	1-2hrs	2	0	1
1659	2177	MSELEM2	7	2-4hrs	7	1	0
1660	2177	MSELEM2	7	NA	Empty	1	0
1661	2177	MSELEM2	7	NA	Empty	1	0
1662	2177	MSELEM2	7	<10min	6	1	1
1663	2177	MSELEM2	7	2-4hrs	Empty	1	1
1664	2177	MSELEM2	7	2-4hrs	Empty	1	1
1665	2177	MSELEM2	7	2-4hrs	Empty	1	1
1666	15109	MSELEM2	7	4+hrs	Empty	0	0
1667	15109	MSELEM2	7	2-4hrs	Empty	0	0
1668	15109	MSELEM2	7	4+hrs	Empty	1	0
1669	15109	MSELEM2	7	4+hrs	Empty	1	0
1670	15109	MSELEM2	7	4+hrs	7	1	0
1671	15109	MSELEM2	7	4+hrs	7	1	0
1672	15109	MSELEM2	7	4+hrs	7	1	0
1673	15109	MSELEM2	7	4+hrs	7	1	0
1674	15109	MSELEM2	7	4+hrs	7	1	0
1675	15109	MSELEM2	7	4+hrs	7	1	0
1676	15109	MSELEM2	7	4+hrs	7	1	0
1677	15109	MSELEM2	7	4+hrs	7	1	0
1678	15109	MSELEM2	7	4+hrs	7	1	0
1679	15109	MSELEM2	7	4+hrs	7	1	0
1680	15109	MSELEM2	7	4+hrs	7	1	0
1681	15109	MSELEM2	7	4+hrs	Empty	1	0
1682	15109	MSELEM2	7	4+hrs	Empty	1	0
1683	15109	MSELEM2	7	4+hrs	Empty	1	0
1684	10258	MSELEM2	7	4+hrs	Empty	0	0
1685	10258	MSELEM2	7	4+hrs	Empty	0	0
1686	10258	MSELEM2	7	4+hrs	4	0	0
1687	10258	MSELEM2	7	4+hrs	11	0	0
1688	10258	MSELEM2	7	4+hrs	7	1	0
1689	10258	MSELEM2	7	4+hrs	7	1	0
1690	10258	MSELEM2	7	4+hrs	7	1	0
1691	10258	MSELEM2	7	4+hrs	7	1	0
1692	10258	MSELEM2	7	4+hrs	7	1	0
1693	10258	MSELEM2	7	4+hrs	7	1	0
1694	10258	MSELEM2	7	4+hrs	7	1	0
1695	7120	MSELEM2	7	NA	7	0	1
1696	7120	MSELEM2	7	NA	7	1	1
1697	7120	MSELEM2	7	NA	7	1	1
1698	7120	MSELEM2	7	NA	7	1	1
1699	7120	MSELEM2	7	NA	7	1	1
1700	7120	MSELEM2	7	NA	7	1	1
1701	7120	MSELEM2	7	NA	7	1	1
1702	7120	MSELEM2	7	NA	7	1	1
1703	7120	MSELEM2	7	NA	7	1	1
1704	7120	MSELEM2	7	NA	4	0	0
1705	7120	MSELEM2	7	NA	2	0	0
1706	7120	MSELEM2	7	NA	Empty	0	0
1707	7120	MSELEM2	7	NA	Empty	0	0
1708	7120	MSELEM2	7	NA	8	0	0
1709	7120	MSELEM2	7	NA	7	0	0
1710	7120	MSELEM2	7	NA	9	0	0
1711	7120	MSELEM2	7	NA	7	0	1
1712	7120	MSELEM2	7	NA	7	0	1
1713	7120	MSELEM2	7	NA	7	0	1
1714	7120	MSELEM2	7	NA	7	0	1
1715	7120	MSELEM2	7	NA	7	0	1
1716	7120	MSELEM2	7	NA	7	0	1
1717	7120	MSELEM2	7	NA	Empty	0	0
1718	7120	MSELEM2	7	NA	7	0	1
1719	7120	MSELEM2	7	NA	8	0	1
1720	7120	MSELEM2	7	NA	Empty	0	0
1721	7120	MSELEM2	7	NA	7	0	0
1722	6066	MSELEM2	7	4+hrs	Empty	0	0
1723	6066	MSELEM2	7	4+hrs	6	0	1
1724	6066	MSELEM2	7	4+hrs	2	0	0
1725	6066	MSELEM2	7	4+hrs	7	1	1
1726	6066	MSELEM2	7	4+hrs	7	1	1
1727	6066	MSELEM2	7	4+hrs	7	1	1
1728	6066	MSELEM2	7	4+hrs	7	1	1
1729	6066	MSELEM2	7	2-4hrs	Empty	0	0
1730	6066	MSELEM2	7	2-4hrs	8	0	0
1731	6066	MSELEM2	7	2-4hrs	5	0	0
1732	6066	MSELEM2	7	4+hrs	6	0	0
1733	6066	MSELEM2	7	2-4hrs	7	1	1
1734	6066	MSELEM2	7	2-4hrs	K	0	1
1735	6066	MSELEM2	7	2-4hrs	1	0	0
1736	6066	MSELEM2	7	2-4hrs	1	0	0
1737	6066	MSELEM2	7	30-59min	4	0	0
1738	6066	MSELEM2	7	1-2hrs	Empty	0	0
1739	6066	MSELEM2	7	2-4hrs	1	0	0
1740	6066	MSELEM2	7	2-4hrs	2	0	0
1741	6066	MSELEM2	7	4+hrs	5	1	0
1742	6066	MSELEM2	7	4+hrs	7	1	1
1743	6066	MSELEM2	7	4+hrs	6	1	1
1744	6066	MSELEM2	7	4+hrs	7	1	1
1745	6066	MSELEM2	7	4+hrs	7	1	1
1746	6066	MSELEM2	7	4+hrs	7	1	1
1747	6066	MSELEM2	7	4+hrs	7	1	1
1748	6066	MSELEM2	7	4+hrs	7	1	1
1749	6066	MSELEM2	7	4+hrs	7	1	1
1750	6066	MSELEM2	7	2-4hrs	K	0	1
1751	6066	MSELEM2	7	4+hrs	7	1	1
1752	8787	MSELEM2	7	4+hrs	Empty	0	0
1753	8787	MSELEM2	7	4+hrs	K	0	0
1754	8787	MSELEM2	7	4+hrs	2	0	0
1755	8787	MSELEM2	7	4+hrs	Empty	0	0
1756	8787	MSELEM2	7	4+hrs	Empty	0	0
1757	8787	MSELEM2	7	4+hrs	Empty	0	0
1758	8787	MSELEM2	7	4+hrs	Empty	0	0
1759	8787	MSELEM2	7	4+hrs	3	0	0
1760	8787	MSELEM2	7	4+hrs	7	1	1
1761	8787	MSELEM2	7	4+hrs	7	1	1
1762	8787	MSELEM2	7	4+hrs	7	1	1
1763	8787	MSELEM2	7	4+hrs	7	1	1
1764	8787	MSELEM2	7	4+hrs	7	1	1
1765	8787	MSELEM2	7	4+hrs	7	1	1
1766	8787	MSELEM2	7	4+hrs	7	1	1
1767	8787	MSELEM2	7	4+hrs	7	1	1
1768	8787	MSELEM2	7	4+hrs	7	1	1
1769	8787	MSELEM2	7	4+hrs	7	1	1
1770	8787	MSELEM2	7	4+hrs	7	1	1
1771	8787	MSELEM2	7	4+hrs	7	1	1
1772	10029	MSELEM2	7	4+hrs	7	0	1
1773	10029	MSELEM2	7	4+hrs	7	0	1
1774	10029	MSELEM2	7	4+hrs	9	0	0
1775	10029	MSELEM2	7	4+hrs	7	0	0
1776	10029	MSELEM2	7	4+hrs	6	0	0
1777	10029	MSELEM2	7	4+hrs	6	0	0
1778	10029	MSELEM2	7	4+hrs	11	0	0
1779	10029	MSELEM2	7	4+hrs	7	0	0
1780	10029	MSELEM2	7	4+hrs	7	0	0
1781	10029	MSELEM2	7	4+hrs	8	0	0
1782	10233	MSELEM2	7	4+hrs	7	1	0
1783	10233	MSELEM2	7	4+hrs	7	0	0
1784	10233	MSELEM2	7	4+hrs	7	1	0
1785	10233	MSELEM2	7	4+hrs	7	0	0
1786	10233	MSELEM2	7	4+hrs	6	0	0
1787	10233	MSELEM2	7	4+hrs	1	0	0
1788	10233	MSELEM2	7	4+hrs	7	1	0
1789	10233	MSELEM2	7	4+hrs	7	1	0
1790	10233	MSELEM2	7	4+hrs	7	1	0
1791	10233	MSELEM2	7	4+hrs	Empty	1	0
1792	10233	MSELEM2	7	4+hrs	Empty	1	0
1793	10233	MSELEM2	7	4+hrs	Empty	1	0
1794	10233	MSELEM2	7	4+hrs	Empty	1	0
1795	10233	MSELEM2	7	4+hrs	Empty	1	0
1796	10233	MSELEM2	7	4+hrs	Empty	1	0
1797	10233	MSELEM2	7	4+hrs	Empty	1	0
1798	10233	MSELEM2	7	4+hrs	7	1	0
1799	10233	MSELEM2	7	4+hrs	7	1	0
1800	10233	MSELEM2	7	4+hrs	6	1	0
1801	10233	MSELEM2	7	4+hrs	8	1	0
1802	10233	MSELEM2	7	4+hrs	7	1	0
1803	10233	MSELEM2	7	4+hrs	7	1	0
1804	10233	MSELEM2	7	4+hrs	7	0	0
1805	10233	MSELEM2	7	4+hrs	Empty	0	0
1806	10233	MSELEM2	7	4+hrs	Empty	0	0
1807	10233	MSELEM2	7	4+hrs	Empty	1	0
1808	10233	MSELEM2	7	4+hrs	7	1	0
1809	10233	MSELEM2	7	4+hrs	7	1	0
1810	10233	MSELEM2	7	4+hrs	7	1	0
1811	10233	MSELEM2	7	4+hrs	7	1	0
1812	18606	MSELEM2	7	2-4hrs	11	0	0
1813	18606	MSELEM2	7	2-4hrs	10	0	0
1814	18606	MSELEM2	7	30-59min	Empty	0	0
1815	18606	MSELEM2	7	1-2hrs	7	1	1
1816	18606	MSELEM2	7	30-59min	Adult	1	1
1817	18606	MSELEM2	7	30-59min	Adult	1	1
1818	18606	MSELEM2	7	30-59min	Adult	1	1
1819	18606	MSELEM2	7	30-59min	Adult	1	1
1820	18606	MSELEM2	7	30-59min	Adult	1	1
1821	18606	MSELEM2	7	30-59min	7	1	1
1822	18606	MSELEM2	7	30-59min	7	1	1
1823	18606	MSELEM2	7	30-59min	7	1	1
1824	18606	MSELEM2	7	30-59min	7	1	1
1825	18606	MSELEM2	7	30-59min	7	1	1
1826	18606	MSELEM2	7	1-2hrs	6	0	0
1827	18606	MSELEM2	7	1-2hrs	7	0	0
1828	11023	HS2	10	30-59min	12	1	1
1829	11023	HS2	10	30-59min	10	1	1
1830	11023	HS2	10	30-59min	11	1	1
1831	11023	HS2	10	30-59min	12	1	1
1832	11023	HS2	10	30-59min	11	1	1
1833	11023	HS2	10	30-59min	10	1	1
1834	11023	HS2	10	30-59min	9	1	1
1835	11023	HS2	10	30-59min	9	1	1
1836	11023	HS2	10	30-59min	10	1	1
1837	11023	HS2	10	30-59min	10	1	1
1838	11023	HS2	10	30-59min	12	1	1
1839	11023	HS2	10	30-59min	10	1	1
1840	11023	HS2	10	30-59min	12	1	1
1841	11023	HS2	10	30-59min	12	1	1
1842	11023	HS2	10	30-59min	11	1	1
1843	11023	HS2	10	30-59min	12	1	1
1844	11023	HS2	10	30-59min	10	1	1
1845	11023	HS2	10	30-59min	10	1	1
1846	11023	HS2	10	30-59min	10	1	1
1847	11023	HS2	10	30-59min	10	1	1
1848	11023	HS2	10	30-59min	10	1	1
1849	11023	HS2	10	30-59min	11	1	1
1850	11023	HS2	10	30-59min	10	1	1
1851	11023	HS2	10	30-59min	10	1	1
1852	11023	HS2	10	30-59min	10	1	1
1853	4230	HS2	10	2-4hrs	9	0	1
1854	4230	HS2	10	4+hrs	7	0	0
1855	4230	HS2	10	30-59min	10	1	1
1856	4230	HS2	10	4+hrs	3	0	0
1857	4230	HS2	10	4+hrs	Empty	0	0
1858	4230	HS2	10	30-59min	10	1	1
1859	4230	HS2	10	30-59min	10	1	1
1860	4230	HS2	10	30-59min	10	1	1
1861	4230	HS2	10	30-59min	10	1	1
1862	4230	HS2	10	30-59min	10	1	1
1863	4230	HS2	10	30-59min	10	1	1
1864	4230	HS2	10	30-59min	10	1	1
1865	4230	HS2	10	30-59min	10	1	1
1866	4230	HS2	10	30-59min	10	1	1
1867	4230	HS2	10	30-59min	10	1	1
1868	4230	HS2	10	30-59min	9	1	1
1869	4230	HS2	10	30-59min	10	1	1
1870	4230	HS2	10	30-59min	9	1	1
1871	14222	HS2	11	10-29min	Empty	0	0
1872	14222	HS2	11	4+hrs	11	0	1
1873	14222	HS2	11	4+hrs	Empty	0	0
1874	14222	HS2	11	30-59min	10	1	1
1875	14222	HS2	11	1-2hrs	11	1	1
1876	14222	HS2	11	1-2hrs	11	1	1
1877	14222	HS2	11	1-2hrs	11	1	1
1878	14222	HS2	11	1-2hrs	11	1	1
1879	14222	HS2	11	30-59min	11	1	1
1880	14222	HS2	11	30-59min	11	1	1
1881	14222	HS2	11	30-59min	11	1	1
1882	14222	HS2	11	30-59min	12	0	1
1883	14222	HS2	11	30-59min	11	1	1
1884	14222	HS2	11	30-59min	12	1	1
1885	14222	HS2	11	30-59min	11	1	1
1886	14222	HS2	11	30-59min	11	1	1
1887	14222	HS2	11	30-59min	11	1	1
1888	14222	HS2	11	30-59min	11	1	1
1889	14222	HS2	11	30-59min	11	1	1
1890	14222	HS2	11	30-59min	11	0	1
1891	14222	HS2	11	30-59min	11	0	1
1892	14222	HS2	11	30-59min	6	0	0
1893	18270	HS2	10	30-59min	11	1	1
1894	18270	HS2	10	30-59min	10	1	1
1895	18270	HS2	10	30-59min	10	1	1
1896	18270	HS2	10	30-59min	10	1	1
1897	18270	HS2	10	30-59min	10	1	1
1898	18270	HS2	10	30-59min	10	1	1
1899	18270	HS2	10	30-59min	10	1	1
1900	18270	HS2	10	30-59min	10	1	1
1901	18270	HS2	10	30-59min	12	1	1
1902	18270	HS2	10	30-59min	10	1	1
1903	18270	HS2	10	30-59min	10	1	1
1904	18270	HS2	10	30-59min	12	1	1
1905	18270	HS2	10	30-59min	11	1	1
1906	18270	HS2	10	30-59min	11	1	1
1907	18270	HS2	10	30-59min	11	1	1
1908	18270	HS2	10	30-59min	11	1	1
1909	18270	HS2	10	30-59min	11	1	1
1910	18270	HS2	10	30-59min	10	1	1
1911	18270	HS2	10	30-59min	10	1	1
1912	18270	HS2	10	30-59min	10	1	1
1913	18270	HS2	10	30-59min	10	1	1
1914	18270	HS2	10	30-59min	10	1	1
1915	18270	HS2	10	30-59min	10	1	1
1916	18270	HS2	10	30-59min	10	1	1
1917	18270	HS2	10	30-59min	10	1	1
1918	18270	HS2	10	30-59min	10	1	1
1919	18270	HS2	10	30-59min	10	1	1
1920	18270	HS2	10	30-59min	12	1	1
1921	18270	HS2	10	30-59min	12	1	1
1922	18270	HS2	10	30-59min	10	1	1
1923	6347	HS2	11	1-2hrs	11	1	1
1924	6347	HS2	11	2-4hrs	11	1	1
1925	6347	HS2	11	<10min	11	1	1
1926	6347	HS2	11	30-59min	11	1	1
1927	6347	HS2	11	30-59min	12	1	1
1928	6347	HS2	11	30-59min	10	1	1
1929	6347	HS2	11	30-59min	10	1	1
1930	6347	HS2	11	30-59min	11	1	1
1931	6347	HS2	11	<10min	Empty	0	0
1932	14989	HS2	12	4+hrs	12	0	1
1933	14989	HS2	12	4+hrs	10	0	1
1934	14989	HS2	12	10-29min	12	1	1
1935	14989	HS2	12	10-29min	12	1	1
1936	14989	HS2	12	10-29min	12	1	1
1937	14989	HS2	12	30-59min	12	1	1
1938	14989	HS2	12	30-59min	12	1	1
1939	14989	HS2	12	30-59min	12	1	1
1940	14989	HS2	12	10-29min	Empty	0	0
1941	14989	HS2	12	1-2hrs	6	1	0
1942	14989	HS2	12	1-2hrs	9	0	1
1943	14989	HS2	12	<10min	7	0	1
1944	14989	HS2	12	<10min	12	1	1
1945	14989	HS2	12	<10min	12	1	1
1946	14989	HS2	12	30-59min	12	1	1
1947	14989	HS2	12	30-59min	12	1	1
1948	14989	HS2	12	30-59min	12	1	1
1949	14989	HS2	12	30-59min	12	1	1
1950	14989	HS2	12	30-59min	12	1	1
1951	14989	HS2	12	30-59min	12	1	1
1952	14989	HS2	12	30-59min	12	1	1
1953	14989	HS2	12	30-59min	9	1	1
1954	14989	HS2	12	30-59min	Empty	0	0
1955	14989	HS2	12	10-29min	Empty	0	0
1956	14989	HS2	12	30-59min	10	1	1
1957	14989	HS2	12	10-29min	Empty	0	0
1958	8473	HS2	11	30-59min	10	1	0
1959	8473	HS2	11	1-2hrs	12	1	0
1960	8473	HS2	11	30-59min	12	1	0
1961	8473	HS2	11	2-4hrs	12	1	0
1962	8473	HS2	11	30-59min	10	1	0
1963	8473	HS2	11	30-59min	9	1	0
1964	8473	HS2	11	1-2hrs	11	1	0
1965	8473	HS2	11	30-59min	11	1	0
1966	8473	HS2	11	30-59min	11	1	0
1967	8473	HS2	11	30-59min	10	1	0
1968	8473	HS2	11	30-59min	11	1	0
1969	8473	HS2	11	30-59min	12	1	0
1970	8473	HS2	11	30-59min	12	1	0
1971	8473	HS2	11	30-59min	12	1	0
1972	8473	HS2	11	30-59min	10	1	0
1973	8473	HS2	11	1-2hrs	12	1	0
1974	8473	HS2	11	1-2hrs	12	1	0
1975	10533	HS2	12	30-59min	11	1	0
1976	10533	HS2	12	30-59min	12	1	0
1977	10533	HS2	12	30-59min	12	1	0
1978	10533	HS2	12	10-29min	10	1	0
1979	10533	HS2	12	30-59min	11	1	0
1980	10533	HS2	12	30-59min	12	1	0
1981	10533	HS2	12	10-29min	12	1	0
1982	10533	HS2	12	4+hrs	Empty	0	0
1983	10533	HS2	12	4+hrs	Empty	0	0
1984	9135	HS2	10	NA	Empty	0	0
1985	9135	HS2	10	<10min	Empty	0	0
1986	9135	HS2	10	NA	10	1	1
1987	9135	HS2	10	<10min	9	1	1
1988	9135	HS2	10	NA	10	1	1
1989	9135	HS2	10	NA	10	1	1
1990	9135	HS2	10	NA	10	1	1
1991	9135	HS2	10	NA	10	1	1
1992	9135	HS2	10	<10min	Empty	1	0
1993	9135	HS2	10	NA	10	1	1
1994	9135	HS2	10	<10min	12	1	1
1995	9135	HS2	10	<10min	10	1	1
1996	9135	HS2	10	<10min	10	1	1
1997	9135	HS2	10	NA	Empty	0	0
1998	8023	HS2	10	4+hrs	Empty	0	0
1999	8023	HS2	10	4+hrs	Empty	0	0
[truncated: 28,555 more rows]
