# Supplementary material for: Age-specific social mixing of school-aged children in a US setting using proximity detecting sensors and contact surveys
Source: Sci Rep. 2021 Jan 27;11:2319. doi: 10.1038/s41598-021-81673-y (PMC7840989; doi:10.1038/s41598-021-81673-y)
Supplement: Supplementary file 5 — Supplementary Information 5. [file 41598_2021_81673_MOESM5_ESM.csv]

	ID	School	Grade	ticks	Grade_source
1	6449	ELEM1	5	11	4
2	6449	ELEM1	5	9	4
3	6449	ELEM1	5	5	4
4	6449	ELEM1	5	89	5
5	6449	ELEM1	5	1	1
6	6449	ELEM1	5	46	5
7	6449	ELEM1	5	3	4
8	6449	ELEM1	5	2	4
9	6449	ELEM1	5	179	5
10	6449	ELEM1	5	33	5
11	6449	ELEM1	5	3	4
12	6449	ELEM1	5	1	1
13	6449	ELEM1	5	6	4
14	6449	ELEM1	5	25	5
15	6449	ELEM1	5	6	4
16	6449	ELEM1	5	127	5
17	6449	ELEM1	5	1	1
18	6449	ELEM1	5	103	5
19	6449	ELEM1	5	38	5
20	6449	ELEM1	5	42	5
21	6449	ELEM1	5	86	5
22	6449	ELEM1	5	32	5
23	6449	ELEM1	5	281	5
24	6449	ELEM1	5	332	5
25	6449	ELEM1	5	33	5
26	6449	ELEM1	5	139	5
27	6449	ELEM1	5	21	5
28	6449	ELEM1	5	19	5
29	6449	ELEM1	5	31	5
30	6449	ELEM1	5	171	5
31	6449	ELEM1	5	12	4
32	6449	ELEM1	5	15	4
33	6449	ELEM1	5	8	4
34	6449	ELEM1	5	10	4
35	6449	ELEM1	5	7	4
36	6449	ELEM1	5	236	5
37	6449	ELEM1	5	141	5
38	6449	ELEM1	5	29	5
39	6449	ELEM1	5	173	5
40	6449	ELEM1	5	23	4
41	6449	ELEM1	5	24	5
42	6449	ELEM1	5	9	4
43	6449	ELEM1	5	173	5
44	6449	ELEM1	5	50	5
45	6449	ELEM1	5	27	5
46	6449	ELEM1	5	23	5
47	6449	ELEM1	5	67	5
48	6449	ELEM1	5	191	5
49	6449	ELEM1	5	12	5
50	6449	ELEM1	5	262	5
51	6449	ELEM1	5	6	4
52	6449	ELEM1	5	14	4
53	6449	ELEM1	5	1	4
54	6449	ELEM1	5	5	4
55	6449	ELEM1	5	12	4
56	6449	ELEM1	5	15	4
57	6449	ELEM1	5	9	4
58	6449	ELEM1	5	208	5
59	6449	ELEM1	5	177	5
60	6449	ELEM1	5	3	4
61	6449	ELEM1	5	36	5
62	6449	ELEM1	5	31	5
63	6449	ELEM1	5	33	5
64	6449	ELEM1	5	1	0
65	6449	ELEM1	5	2	0
66	6449	ELEM1	5	1	0
67	6449	ELEM1	5	1	1
68	6449	ELEM1	5	1	1
69	14047	ELEM1	5	25	5
70	14047	ELEM1	5	5	0
71	14047	ELEM1	5	24	5
72	14047	ELEM1	5	1	1
73	14047	ELEM1	5	8	0
74	14047	ELEM1	5	2	0
75	14047	ELEM1	5	26	5
76	14047	ELEM1	5	1	1
77	14047	ELEM1	5	6	5
78	14047	ELEM1	5	116	5
79	14047	ELEM1	5	15	0
80	14047	ELEM1	5	3	0
81	14047	ELEM1	5	5	0
82	14047	ELEM1	5	7	5
83	14047	ELEM1	5	6	5
84	14047	ELEM1	5	15	0
85	14047	ELEM1	5	124	5
86	14047	ELEM1	5	77	5
87	14047	ELEM1	5	7	0
88	14047	ELEM1	5	29	5
89	14047	ELEM1	5	63	5
90	14047	ELEM1	5	30	5
91	14047	ELEM1	5	2	5
92	14047	ELEM1	5	141	5
93	14047	ELEM1	5	12	5
94	14047	ELEM1	5	111	5
95	14047	ELEM1	5	90	5
96	14047	ELEM1	5	61	5
97	14047	ELEM1	5	7	5
98	14047	ELEM1	5	18	5
99	14047	ELEM1	5	25	5
100	14047	ELEM1	5	86	5
101	14047	ELEM1	5	18	5
102	14047	ELEM1	5	124	5
103	14047	ELEM1	5	63	5
104	14047	ELEM1	5	95	5
105	14047	ELEM1	5	215	5
106	14047	ELEM1	5	19	5
107	14047	ELEM1	5	107	5
108	14047	ELEM1	5	41	5
109	14047	ELEM1	5	49	5
110	14047	ELEM1	5	34	5
111	14047	ELEM1	5	10	5
112	14047	ELEM1	5	32	5
113	14047	ELEM1	5	1	4
114	14047	ELEM1	5	58	5
115	14047	ELEM1	5	132	5
116	14047	ELEM1	5	99	5
117	14047	ELEM1	5	2	0
118	14047	ELEM1	5	4	0
119	14047	ELEM1	5	3	0
120	14047	ELEM1	5	7	0
121	14047	ELEM1	5	10	0
122	14047	ELEM1	5	3	0
123	14047	ELEM1	5	5	0
124	14047	ELEM1	5	3	0
125	14047	ELEM1	5	1	0
126	14047	ELEM1	5	6	0
127	14047	ELEM1	5	6	0
128	14047	ELEM1	5	14	0
129	14047	ELEM1	5	4	0
130	14047	ELEM1	5	7	0
131	14047	ELEM1	5	7	0
132	14047	ELEM1	5	3	0
133	14047	ELEM1	5	10	0
134	14047	ELEM1	5	4	0
135	17670	ELEM1	2	1	3
136	17670	ELEM1	2	6	3
137	17670	ELEM1	2	1	3
138	17670	ELEM1	2	2	4
139	17670	ELEM1	2	3	3
140	17670	ELEM1	2	11	3
141	17670	ELEM1	2	2	4
142	17670	ELEM1	2	16	3
143	17670	ELEM1	2	6	2
144	17670	ELEM1	2	98	2
145	17670	ELEM1	2	1	0
146	17670	ELEM1	2	114	2
147	17670	ELEM1	2	1	4
148	17670	ELEM1	2	1	3
149	17670	ELEM1	2	141	2
150	17670	ELEM1	2	4	1
151	17670	ELEM1	2	2	3
152	17670	ELEM1	2	168	2
153	17670	ELEM1	2	1	2
154	17670	ELEM1	2	71	2
155	17670	ELEM1	2	3	3
156	17670	ELEM1	2	1	0
157	17670	ELEM1	2	1	1
158	17670	ELEM1	2	2	4
159	17670	ELEM1	2	6	2
160	17670	ELEM1	2	159	2
161	17670	ELEM1	2	1	2
162	17670	ELEM1	2	131	2
163	17670	ELEM1	2	11	3
164	17670	ELEM1	2	123	2
165	17670	ELEM1	2	185	2
166	17670	ELEM1	2	2	1
167	17670	ELEM1	2	4	2
168	17670	ELEM1	2	68	2
169	17670	ELEM1	2	1	1
170	17670	ELEM1	2	186	2
171	17670	ELEM1	2	1	4
172	17670	ELEM1	2	1	0
173	17670	ELEM1	2	6	2
174	17670	ELEM1	2	3	2
175	17670	ELEM1	2	99	2
176	17670	ELEM1	2	11	3
177	17670	ELEM1	2	7	3
178	17670	ELEM1	2	10	3
179	17670	ELEM1	2	13	3
180	17670	ELEM1	2	2	2
181	17670	ELEM1	2	15	3
182	17670	ELEM1	2	12	3
183	17670	ELEM1	2	2	2
184	17670	ELEM1	2	1	0
185	17670	ELEM1	2	115	2
186	17670	ELEM1	2	3	2
187	17670	ELEM1	2	14	3
188	17670	ELEM1	2	1	4
189	17670	ELEM1	2	1	4
190	17670	ELEM1	2	7	3
191	17670	ELEM1	2	3	3
192	17670	ELEM1	2	1	3
193	17670	ELEM1	2	3	3
194	17670	ELEM1	2	1	4
195	17670	ELEM1	2	5	3
196	17670	ELEM1	2	11	3
197	17670	ELEM1	2	1	3
198	17670	ELEM1	2	1	4
199	17670	ELEM1	2	1	4
200	17670	ELEM1	2	1	4
201	17670	ELEM1	2	2	0
202	17670	ELEM1	2	1	0
203	17670	ELEM1	2	2	0
204	17670	ELEM1	2	1	0
205	17670	ELEM1	2	1	0
206	17670	ELEM1	2	1	0
207	17670	ELEM1	2	2	0
208	17670	ELEM1	2	3	3
209	17670	ELEM1	2	1	3
210	17670	ELEM1	2	3	0
211	17670	ELEM1	2	2	0
212	17670	ELEM1	2	1	0
213	17670	ELEM1	2	2	3
214	17670	ELEM1	2	1	3
215	17670	ELEM1	2	1	3
216	17670	ELEM1	2	3	0
217	17670	ELEM1	2	3	1
218	17670	ELEM1	2	1	0
219	7746	ELEM1	4	3	3
220	7746	ELEM1	4	25	4
221	7746	ELEM1	4	1	3
222	7746	ELEM1	4	6	5
223	7746	ELEM1	4	132	4
224	7746	ELEM1	4	15	4
225	7746	ELEM1	4	9	3
226	7746	ELEM1	4	4	2
227	7746	ELEM1	4	1	2
228	7746	ELEM1	4	170	4
229	7746	ELEM1	4	1	3
230	7746	ELEM1	4	4	5
231	7746	ELEM1	4	11	1
232	7746	ELEM1	4	1	2
233	7746	ELEM1	4	5	1
234	7746	ELEM1	4	4	3
235	7746	ELEM1	4	1	2
236	7746	ELEM1	4	2	1
237	7746	ELEM1	4	3	3
238	7746	ELEM1	4	1	1
239	7746	ELEM1	4	1	0
240	7746	ELEM1	4	1	1
241	7746	ELEM1	4	44	4
242	7746	ELEM1	4	110	4
243	7746	ELEM1	4	1	2
244	7746	ELEM1	4	2	1
245	7746	ELEM1	4	8	3
246	7746	ELEM1	4	2	2
247	7746	ELEM1	4	14	4
248	7746	ELEM1	4	2	1
249	7746	ELEM1	4	1	2
250	7746	ELEM1	4	7	2
251	7746	ELEM1	4	1	1
252	7746	ELEM1	4	28	5
253	7746	ELEM1	4	1	2
254	7746	ELEM1	4	1	1
255	7746	ELEM1	4	187	4
256	7746	ELEM1	4	2	2
257	7746	ELEM1	4	3	1
258	7746	ELEM1	4	121	4
259	7746	ELEM1	4	1	1
260	7746	ELEM1	4	11	4
261	7746	ELEM1	4	2	2
262	7746	ELEM1	4	2	1
263	7746	ELEM1	4	10	3
264	7746	ELEM1	4	2	3
265	7746	ELEM1	4	4	3
266	7746	ELEM1	4	2	3
267	7746	ELEM1	4	3	3
268	7746	ELEM1	4	1	0
269	7746	ELEM1	4	2	1
270	7746	ELEM1	4	1	1
271	7746	ELEM1	4	2	1
272	7746	ELEM1	4	4	3
273	7746	ELEM1	4	26	5
274	7746	ELEM1	4	3	5
275	7746	ELEM1	4	1	2
276	7746	ELEM1	4	1	0
277	7746	ELEM1	4	2	2
278	7746	ELEM1	4	5	3
279	7746	ELEM1	4	9	5
280	7746	ELEM1	4	1	5
281	7746	ELEM1	4	21	5
282	7746	ELEM1	4	27	4
283	7746	ELEM1	4	9	4
284	7746	ELEM1	4	107	4
285	7746	ELEM1	4	6	4
286	7746	ELEM1	4	81	4
287	7746	ELEM1	4	7	3
288	7746	ELEM1	4	20	4
289	7746	ELEM1	4	1	3
290	7746	ELEM1	4	21	4
291	7746	ELEM1	4	15	4
292	7746	ELEM1	4	1	3
293	7746	ELEM1	4	3	5
294	7746	ELEM1	4	8	5
295	7746	ELEM1	4	26	5
296	7746	ELEM1	4	174	4
297	7746	ELEM1	4	4	5
298	7746	ELEM1	4	15	4
299	7746	ELEM1	4	7	5
300	7746	ELEM1	4	113	4
301	7746	ELEM1	4	3	5
302	7746	ELEM1	4	7	5
303	7746	ELEM1	4	26	5
304	7746	ELEM1	4	2	3
305	7746	ELEM1	4	99	4
306	7746	ELEM1	4	14	4
307	7746	ELEM1	4	4	3
308	7746	ELEM1	4	17	4
309	7746	ELEM1	4	10	4
310	7746	ELEM1	4	169	4
311	7746	ELEM1	4	20	4
312	7746	ELEM1	4	162	4
313	7746	ELEM1	4	1	3
314	7746	ELEM1	4	233	4
315	7746	ELEM1	4	13	4
316	7746	ELEM1	4	152	4
317	7746	ELEM1	4	17	4
318	7746	ELEM1	4	30	4
319	7746	ELEM1	4	17	4
320	7746	ELEM1	4	21	5
321	7746	ELEM1	4	131	4
322	7746	ELEM1	4	3	5
323	7746	ELEM1	4	7	1
324	7746	ELEM1	4	11	5
325	7746	ELEM1	4	1	0
326	7746	ELEM1	4	1	0
327	7746	ELEM1	4	3	1
328	7746	ELEM1	4	2	0
329	7746	ELEM1	4	1	0
330	7746	ELEM1	4	1	0
331	7746	ELEM1	4	3	0
332	7746	ELEM1	4	2	0
333	7746	ELEM1	4	1	0
334	7746	ELEM1	4	2	0
335	7746	ELEM1	4	1	1
336	7746	ELEM1	4	1	1
337	7746	ELEM1	4	1	1
338	7746	ELEM1	4	2	0
339	12868	ELEM1	5	127	5
340	12868	ELEM1	5	49	5
341	12868	ELEM1	5	10	5
342	12868	ELEM1	5	28	5
343	12868	ELEM1	5	26	5
344	12868	ELEM1	5	7	5
345	12868	ELEM1	5	1	2
346	12868	ELEM1	5	24	5
347	12868	ELEM1	5	7	5
348	12868	ELEM1	5	15	5
349	12868	ELEM1	5	152	5
350	12868	ELEM1	5	31	5
351	12868	ELEM1	5	174	5
352	12868	ELEM1	5	22	5
353	12868	ELEM1	5	14	5
354	12868	ELEM1	5	84	5
355	12868	ELEM1	5	16	5
356	12868	ELEM1	5	8	5
357	12868	ELEM1	5	20	5
358	12868	ELEM1	5	85	5
359	12868	ELEM1	5	14	4
360	12868	ELEM1	5	128	5
361	12868	ELEM1	5	46	5
362	12868	ELEM1	5	193	5
363	12868	ELEM1	5	18	5
364	12868	ELEM1	5	192	5
365	12868	ELEM1	5	32	5
366	12868	ELEM1	5	35	5
367	12868	ELEM1	5	15	5
368	12868	ELEM1	5	52	5
369	12868	ELEM1	5	252	5
370	12868	ELEM1	5	12	5
371	12868	ELEM1	5	48	5
372	12868	ELEM1	5	56	5
373	12868	ELEM1	5	126	5
374	12868	ELEM1	5	8	5
375	12868	ELEM1	5	13	5
376	12868	ELEM1	5	26	5
377	12868	ELEM1	5	1	1
378	2408	ELEM1	1	6	1
379	2408	ELEM1	1	174	1
380	2408	ELEM1	1	7	1
381	2408	ELEM1	1	212	1
382	2408	ELEM1	1	147	1
383	2408	ELEM1	1	57	1
384	2408	ELEM1	1	230	1
385	2408	ELEM1	1	267	1
386	2408	ELEM1	1	18	1
387	2408	ELEM1	1	10	1
388	2408	ELEM1	1	187	1
389	2408	ELEM1	1	60	1
390	2408	ELEM1	1	24	1
391	2408	ELEM1	1	18	1
392	2408	ELEM1	1	15	1
393	2408	ELEM1	1	225	1
394	2408	ELEM1	1	65	1
395	2408	ELEM1	1	114	1
396	2408	ELEM1	1	226	1
397	2408	ELEM1	1	24	1
398	2408	ELEM1	1	99	1
399	2408	ELEM1	1	26	1
400	2408	ELEM1	1	1	5
401	2408	ELEM1	1	197	1
402	2408	ELEM1	1	17	1
403	2408	ELEM1	1	37	1
404	2408	ELEM1	1	64	1
405	2408	ELEM1	1	21	1
406	2408	ELEM1	1	29	1
407	2408	ELEM1	1	32	1
408	2408	ELEM1	1	5	1
409	2408	ELEM1	1	20	1
410	2408	ELEM1	1	171	1
411	2408	ELEM1	1	10	1
412	2408	ELEM1	1	62	1
413	15383	ELEM1	4	4	4
414	15383	ELEM1	4	4	3
415	15383	ELEM1	4	11	5
416	15383	ELEM1	4	9	4
417	15383	ELEM1	4	4	3
418	15383	ELEM1	4	3	2
419	15383	ELEM1	4	173	4
420	15383	ELEM1	4	1	5
421	15383	ELEM1	4	1	2
422	15383	ELEM1	4	1	2
423	15383	ELEM1	4	1	1
424	15383	ELEM1	4	1	1
425	15383	ELEM1	4	71	4
426	15383	ELEM1	4	76	4
427	15383	ELEM1	4	2	2
428	15383	ELEM1	4	1	1
429	15383	ELEM1	4	3	3
430	15383	ELEM1	4	6	4
431	15383	ELEM1	4	2	2
432	15383	ELEM1	4	1	1
433	15383	ELEM1	4	4	5
434	15383	ELEM1	4	1	2
435	15383	ELEM1	4	86	4
436	15383	ELEM1	4	1	0
437	15383	ELEM1	4	1	2
438	15383	ELEM1	4	1	2
439	15383	ELEM1	4	2	1
440	15383	ELEM1	4	80	4
441	15383	ELEM1	4	4	4
442	15383	ELEM1	4	2	2
443	15383	ELEM1	4	132	4
444	15383	ELEM1	4	7	3
445	15383	ELEM1	4	4	3
446	15383	ELEM1	4	4	3
447	15383	ELEM1	4	2	3
448	15383	ELEM1	4	2	1
449	15383	ELEM1	4	1	1
450	15383	ELEM1	4	5	5
451	15383	ELEM1	4	1	0
452	15383	ELEM1	4	1	2
453	15383	ELEM1	4	3	3
454	15383	ELEM1	4	3	5
455	15383	ELEM1	4	4	5
456	15383	ELEM1	4	1	5
457	15383	ELEM1	4	5	5
458	15383	ELEM1	4	14	4
459	15383	ELEM1	4	6	4
460	15383	ELEM1	4	82	4
461	15383	ELEM1	4	2	4
462	15383	ELEM1	4	74	4
463	15383	ELEM1	4	2	3
464	15383	ELEM1	4	2	3
465	15383	ELEM1	4	9	4
466	15383	ELEM1	4	2	3
467	15383	ELEM1	4	16	4
468	15383	ELEM1	4	8	4
469	15383	ELEM1	4	3	5
470	15383	ELEM1	4	5	5
471	15383	ELEM1	4	6	5
472	15383	ELEM1	4	154	4
473	15383	ELEM1	4	3	5
474	15383	ELEM1	4	8	4
475	15383	ELEM1	4	2	5
476	15383	ELEM1	4	76	4
477	15383	ELEM1	4	1	5
478	15383	ELEM1	4	1	5
479	15383	ELEM1	4	13	5
480	15383	ELEM1	4	54	4
481	15383	ELEM1	4	4	4
482	15383	ELEM1	4	2	3
483	15383	ELEM1	4	13	4
484	15383	ELEM1	4	2	4
485	15383	ELEM1	4	213	4
486	15383	ELEM1	4	12	4
487	15383	ELEM1	4	203	4
488	15383	ELEM1	4	1	3
489	15383	ELEM1	4	176	4
490	15383	ELEM1	4	19	4
491	15383	ELEM1	4	128	4
492	15383	ELEM1	4	15	4
493	15383	ELEM1	4	16	4
494	15383	ELEM1	4	11	4
495	15383	ELEM1	4	15	5
496	15383	ELEM1	4	102	4
497	15383	ELEM1	4	4	5
498	15383	ELEM1	4	4	1
499	15383	ELEM1	4	1	0
500	15383	ELEM1	4	1	1
501	15383	ELEM1	4	1	1
502	15383	ELEM1	4	1	0
503	15383	ELEM1	4	5	0
504	15383	ELEM1	4	1	0
505	15383	ELEM1	4	1	3
506	15383	ELEM1	4	1	0
507	15383	ELEM1	4	1	0
508	15383	ELEM1	4	1	1
509	15383	ELEM1	4	1	1
510	15383	ELEM1	4	2	0
511	6102	ELEM1	3	11	3
512	6102	ELEM1	3	77	3
513	6102	ELEM1	3	5	3
514	6102	ELEM1	3	2	4
515	6102	ELEM1	3	7	3
516	6102	ELEM1	3	112	3
517	6102	ELEM1	3	4	4
518	6102	ELEM1	3	83	3
519	6102	ELEM1	3	1	2
520	6102	ELEM1	3	2	2
521	6102	ELEM1	3	2	2
522	6102	ELEM1	3	7	4
523	6102	ELEM1	3	5	3
524	6102	ELEM1	3	11	2
525	6102	ELEM1	3	2	1
526	6102	ELEM1	3	105	3
527	6102	ELEM1	3	12	2
528	6102	ELEM1	3	2	2
529	6102	ELEM1	3	219	3
530	6102	ELEM1	3	1	0
531	6102	ELEM1	3	7	4
532	6102	ELEM1	3	2	4
533	6102	ELEM1	3	11	2
534	6102	ELEM1	3	4	2
535	6102	ELEM1	3	171	3
536	6102	ELEM1	3	1	2
537	6102	ELEM1	3	7	2
538	6102	ELEM1	3	3	4
539	6102	ELEM1	3	3	2
540	6102	ELEM1	3	6	2
541	6102	ELEM1	3	6	2
542	6102	ELEM1	3	4	2
543	6102	ELEM1	3	1	2
544	6102	ELEM1	3	1	1
545	6102	ELEM1	3	1	2
546	6102	ELEM1	3	1	0
547	6102	ELEM1	3	2	2
548	6102	ELEM1	3	1	4
549	6102	ELEM1	3	7	2
550	6102	ELEM1	3	1	5
551	6102	ELEM1	3	146	3
552	6102	ELEM1	3	128	3
553	6102	ELEM1	3	145	3
554	6102	ELEM1	3	146	3
555	6102	ELEM1	3	1	1
556	6102	ELEM1	3	104	3
557	6102	ELEM1	3	3	2
558	6102	ELEM1	3	113	3
559	6102	ELEM1	3	2	4
560	6102	ELEM1	3	3	4
561	6102	ELEM1	3	3	4
562	6102	ELEM1	3	75	3
563	6102	ELEM1	3	7	3
564	6102	ELEM1	3	3	4
565	6102	ELEM1	3	4	3
566	6102	ELEM1	3	2	4
567	6102	ELEM1	3	2	4
568	6102	ELEM1	3	16	3
569	6102	ELEM1	3	7	4
570	6102	ELEM1	3	3	4
571	6102	ELEM1	3	4	4
572	6102	ELEM1	3	1	5
573	6102	ELEM1	3	108	3
574	6102	ELEM1	3	1	4
575	6102	ELEM1	3	2	4
576	6102	ELEM1	3	200	3
577	6102	ELEM1	3	1	3
578	6102	ELEM1	3	2	4
579	6102	ELEM1	3	3	4
580	6102	ELEM1	3	5	4
581	6102	ELEM1	3	2	4
582	6102	ELEM1	3	5	4
583	6102	ELEM1	3	19	3
584	6102	ELEM1	3	3	4
585	6102	ELEM1	3	1	4
586	6102	ELEM1	3	1	4
587	6102	ELEM1	3	2	4
588	6102	ELEM1	3	3	4
589	6102	ELEM1	3	2	0
590	6102	ELEM1	3	1	0
591	6102	ELEM1	3	1	0
592	6102	ELEM1	3	1	1
593	6102	ELEM1	3	5	3
594	6102	ELEM1	3	10	3
595	6102	ELEM1	3	1	0
596	6102	ELEM1	3	1	0
597	6102	ELEM1	3	5	3
598	6102	ELEM1	3	19	3
599	6102	ELEM1	3	1	1
600	6102	ELEM1	3	15	3
601	6102	ELEM1	3	1	0
602	6102	ELEM1	3	5	1
603	12087	ELEM1	3	15	3
604	12087	ELEM1	3	37	3
605	12087	ELEM1	3	4	3
606	12087	ELEM1	3	4	3
607	12087	ELEM1	3	51	3
608	12087	ELEM1	3	4	4
609	12087	ELEM1	3	2	4
610	12087	ELEM1	3	62	3
611	12087	ELEM1	3	2	2
612	12087	ELEM1	3	7	2
613	12087	ELEM1	3	1	0
614	12087	ELEM1	3	10	2
615	12087	ELEM1	3	6	4
616	12087	ELEM1	3	13	3
617	12087	ELEM1	3	12	2
618	12087	ELEM1	3	3	1
619	12087	ELEM1	3	68	3
620	12087	ELEM1	3	18	2
621	12087	ELEM1	3	9	2
622	12087	ELEM1	3	2	2
623	12087	ELEM1	3	83	3
624	12087	ELEM1	3	1	0
625	12087	ELEM1	3	1	1
626	12087	ELEM1	3	3	4
627	12087	ELEM1	3	1	4
628	12087	ELEM1	3	19	2
629	12087	ELEM1	3	2	2
630	12087	ELEM1	3	2	2
631	12087	ELEM1	3	141	3
632	12087	ELEM1	3	3	2
633	12087	ELEM1	3	6	2
634	12087	ELEM1	3	1	1
635	12087	ELEM1	3	3	2
636	12087	ELEM1	3	5	2
637	12087	ELEM1	3	1	1
638	12087	ELEM1	3	14	2
639	12087	ELEM1	3	3	4
640	12087	ELEM1	3	2	0
641	12087	ELEM1	3	8	2
642	12087	ELEM1	3	1	0
643	12087	ELEM1	3	3	2
644	12087	ELEM1	3	10	2
645	12087	ELEM1	3	4	4
646	12087	ELEM1	3	2	5
647	12087	ELEM1	3	194	3
648	12087	ELEM1	3	128	3
649	12087	ELEM1	3	172	3
650	12087	ELEM1	3	82	3
651	12087	ELEM1	3	1	1
652	12087	ELEM1	3	77	3
653	12087	ELEM1	3	1	2
654	12087	ELEM1	3	5	2
655	12087	ELEM1	3	104	3
656	12087	ELEM1	3	3	4
657	12087	ELEM1	3	2	4
658	12087	ELEM1	3	1	4
659	12087	ELEM1	3	43	3
660	12087	ELEM1	3	6	3
661	12087	ELEM1	3	2	4
662	12087	ELEM1	3	5	3
663	12087	ELEM1	3	4	4
664	12087	ELEM1	3	4	3
665	12087	ELEM1	3	9	4
666	12087	ELEM1	3	2	4
667	12087	ELEM1	3	5	4
668	12087	ELEM1	3	71	3
669	12087	ELEM1	3	2	4
670	12087	ELEM1	3	79	3
671	12087	ELEM1	3	3	3
672	12087	ELEM1	3	4	4
673	12087	ELEM1	3	1	4
674	12087	ELEM1	3	5	4
675	12087	ELEM1	3	2	4
676	12087	ELEM1	3	4	4
677	12087	ELEM1	3	6	3
678	12087	ELEM1	3	3	4
679	12087	ELEM1	3	1	4
680	12087	ELEM1	3	5	4
681	12087	ELEM1	3	1	4
682	12087	ELEM1	3	1	4
683	12087	ELEM1	3	1	4
684	12087	ELEM1	3	2	4
685	12087	ELEM1	3	1	1
686	12087	ELEM1	3	1	0
687	12087	ELEM1	3	1	0
688	12087	ELEM1	3	2	0
689	12087	ELEM1	3	1	1
690	12087	ELEM1	3	9	3
691	12087	ELEM1	3	6	3
692	12087	ELEM1	3	1	0
693	12087	ELEM1	3	3	0
694	12087	ELEM1	3	1	0
695	12087	ELEM1	3	1	0
696	12087	ELEM1	3	9	3
697	12087	ELEM1	3	7	3
698	12087	ELEM1	3	1	1
699	12087	ELEM1	3	7	3
700	12087	ELEM1	3	3	1
701	1088	ELEM1	2	126	2
702	1088	ELEM1	2	10	2
703	1088	ELEM1	2	9	2
704	1088	ELEM1	2	5	2
705	1088	ELEM1	2	47	2
706	1088	ELEM1	2	2	2
707	1088	ELEM1	2	59	2
708	1088	ELEM1	2	2	2
709	1088	ELEM1	2	121	2
710	1088	ELEM1	2	1	2
711	1088	ELEM1	2	73	2
712	1088	ELEM1	2	14	2
713	1088	ELEM1	2	1	2
714	1088	ELEM1	2	69	2
715	1088	ELEM1	2	8	2
716	1088	ELEM1	2	68	2
717	1088	ELEM1	2	1	2
718	1088	ELEM1	2	37	2
719	1088	ELEM1	2	24	2
720	1088	ELEM1	2	3	2
721	1088	ELEM1	2	58	2
722	1088	ELEM1	2	1	4
723	1088	ELEM1	2	2	4
724	1088	ELEM1	2	2	4
725	1088	ELEM1	2	2	4
726	1088	ELEM1	2	1	0
727	1088	ELEM1	2	1	0
728	1088	ELEM1	2	2	0
729	1088	ELEM1	2	1	0
730	1088	ELEM1	2	1	0
731	1088	ELEM1	2	3	0
732	1088	ELEM1	2	1	0
733	1088	ELEM1	2	1	0
734	1088	ELEM1	2	2	0
735	9386	ELEM1	1	24	4
736	9386	ELEM1	1	1	4
737	9386	ELEM1	1	4	1
738	9386	ELEM1	1	13	0
739	9386	ELEM1	1	1	2
740	9386	ELEM1	1	1	4
741	9386	ELEM1	1	8	3
742	9386	ELEM1	1	1	5
743	9386	ELEM1	1	131	1
744	9386	ELEM1	1	3	1
745	9386	ELEM1	1	168	1
746	9386	ELEM1	1	1	2
747	9386	ELEM1	1	150	1
748	9386	ELEM1	1	113	1
749	9386	ELEM1	1	92	1
750	9386	ELEM1	1	109	1
751	9386	ELEM1	1	3	1
752	9386	ELEM1	1	4	1
753	9386	ELEM1	1	8	4
754	9386	ELEM1	1	188	1
755	9386	ELEM1	1	222	1
756	9386	ELEM1	1	9	2
757	9386	ELEM1	1	10	1
758	9386	ELEM1	1	1	2
759	9386	ELEM1	1	9	1
760	9386	ELEM1	1	3	1
761	9386	ELEM1	1	14	0
762	9386	ELEM1	1	1	2
763	9386	ELEM1	1	249	1
764	9386	ELEM1	1	2	0
765	9386	ELEM1	1	2	0
766	9386	ELEM1	1	2	4
767	9386	ELEM1	1	213	1
768	9386	ELEM1	1	114	1
769	9386	ELEM1	1	1	2
770	9386	ELEM1	1	2	0
771	9386	ELEM1	1	119	1
772	9386	ELEM1	1	10	1
773	9386	ELEM1	1	151	1
774	9386	ELEM1	1	8	1
775	9386	ELEM1	1	1	3
776	9386	ELEM1	1	3	0
777	9386	ELEM1	1	1	5
778	9386	ELEM1	1	3	5
779	9386	ELEM1	1	1	5
780	9386	ELEM1	1	1	5
781	9386	ELEM1	1	2	5
782	9386	ELEM1	1	2	4
783	9386	ELEM1	1	1	4
784	9386	ELEM1	1	4	3
785	9386	ELEM1	1	1	3
786	9386	ELEM1	1	1	5
787	9386	ELEM1	1	2	5
788	9386	ELEM1	1	3	5
789	9386	ELEM1	1	1	5
790	9386	ELEM1	1	53	3
791	9386	ELEM1	1	3	3
792	9386	ELEM1	1	3	4
793	9386	ELEM1	1	2	4
794	9386	ELEM1	1	4	4
795	9386	ELEM1	1	1	3
796	9386	ELEM1	1	5	4
797	9386	ELEM1	1	2	4
798	9386	ELEM1	1	1	4
799	9386	ELEM1	1	4	4
800	9386	ELEM1	1	2	5
801	9386	ELEM1	1	101	1
802	9386	ELEM1	1	1	0
803	9386	ELEM1	1	3	1
804	9386	ELEM1	1	4	0
805	9386	ELEM1	1	18	1
806	9386	ELEM1	1	142	1
807	9386	ELEM1	1	3	0
808	9386	ELEM1	1	9	0
809	9386	ELEM1	1	10	0
810	9386	ELEM1	1	2	0
811	9386	ELEM1	1	1	3
812	9386	ELEM1	1	214	1
813	9386	ELEM1	1	1	0
814	9386	ELEM1	1	2	0
815	9386	ELEM1	1	12	1
816	9386	ELEM1	1	1	3
817	9386	ELEM1	1	12	1
818	9386	ELEM1	1	14	1
819	9386	ELEM1	1	1	3
820	9386	ELEM1	1	8	0
821	9386	ELEM1	1	91	1
822	9386	ELEM1	1	6	1
823	9386	ELEM1	1	5	0
824	9386	ELEM1	1	94	1
825	9386	ELEM1	1	2	0
826	18742	ELEM1	3	15	3
827	18742	ELEM1	3	76	3
828	18742	ELEM1	3	3	3
829	18742	ELEM1	3	2	4
830	18742	ELEM1	3	17	3
831	18742	ELEM1	3	98	3
832	18742	ELEM1	3	5	4
833	18742	ELEM1	3	1	4
834	18742	ELEM1	3	116	3
835	18742	ELEM1	3	4	2
836	18742	ELEM1	3	9	2
837	18742	ELEM1	3	9	2
838	18742	ELEM1	3	8	4
839	18742	ELEM1	3	8	3
840	18742	ELEM1	3	9	2
841	18742	ELEM1	3	3	1
842	18742	ELEM1	3	141	3
843	18742	ELEM1	3	17	2
844	18742	ELEM1	3	9	2
845	18742	ELEM1	3	3	2
846	18742	ELEM1	3	213	3
847	18742	ELEM1	3	1	0
848	18742	ELEM1	3	4	4
849	18742	ELEM1	3	1	4
850	18742	ELEM1	3	16	2
851	18742	ELEM1	3	1	2
852	18742	ELEM1	3	3	2
853	18742	ELEM1	3	234	3
854	18742	ELEM1	3	6	2
855	18742	ELEM1	3	15	2
856	18742	ELEM1	3	2	4
857	18742	ELEM1	3	4	2
858	18742	ELEM1	3	2	2
859	18742	ELEM1	3	10	2
860	18742	ELEM1	3	3	4
861	18742	ELEM1	3	4	2
862	18742	ELEM1	3	1	0
863	18742	ELEM1	3	1	0
864	18742	ELEM1	3	5	4
865	18742	ELEM1	3	3	2
866	18742	ELEM1	3	13	2
867	18742	ELEM1	3	2	4
868	18742	ELEM1	3	187	3
869	18742	ELEM1	3	145	3
870	18742	ELEM1	3	172	3
871	18742	ELEM1	3	143	3
872	18742	ELEM1	3	139	3
873	18742	ELEM1	3	2	2
874	18742	ELEM1	3	147	3
875	18742	ELEM1	3	6	4
876	18742	ELEM1	3	6	4
877	18742	ELEM1	3	6	4
878	18742	ELEM1	3	6	4
879	18742	ELEM1	3	7	4
880	18742	ELEM1	3	79	3
881	18742	ELEM1	3	12	3
882	18742	ELEM1	3	4	4
883	18742	ELEM1	3	2	3
884	18742	ELEM1	3	4	4
885	18742	ELEM1	3	4	4
886	18742	ELEM1	3	4	3
887	18742	ELEM1	3	7	4
888	18742	ELEM1	3	3	4
889	18742	ELEM1	3	2	4
890	18742	ELEM1	3	2	5
891	18742	ELEM1	3	131	3
892	18742	ELEM1	3	1	4
893	18742	ELEM1	3	2	4
894	18742	ELEM1	3	195	3
895	18742	ELEM1	3	1	3
896	18742	ELEM1	3	5	4
897	18742	ELEM1	3	5	4
898	18742	ELEM1	3	7	4
899	18742	ELEM1	3	4	4
900	18742	ELEM1	3	6	4
901	18742	ELEM1	3	5	3
902	18742	ELEM1	3	6	4
903	18742	ELEM1	3	2	4
904	18742	ELEM1	3	6	4
905	18742	ELEM1	3	3	4
906	18742	ELEM1	3	5	4
907	18742	ELEM1	3	1	4
908	18742	ELEM1	3	2	4
909	18742	ELEM1	3	1	0
910	18742	ELEM1	3	1	0
911	18742	ELEM1	3	1	0
912	18742	ELEM1	3	1	0
913	18742	ELEM1	3	3	0
914	18742	ELEM1	3	1	1
915	18742	ELEM1	3	1	0
916	18742	ELEM1	3	1	0
917	18742	ELEM1	3	6	3
918	18742	ELEM1	3	1	3
919	18742	ELEM1	3	1	0
920	18742	ELEM1	3	3	0
921	18742	ELEM1	3	1	0
922	18742	ELEM1	3	5	3
923	18742	ELEM1	3	7	3
924	18742	ELEM1	3	5	3
925	18742	ELEM1	3	2	0
926	18742	ELEM1	3	3	1
927	18742	ELEM1	3	1	0
928	18742	ELEM1	3	1	3
929	3587	ELEM1	2	104	2
930	3587	ELEM1	2	2	2
931	3587	ELEM1	2	1	0
932	3587	ELEM1	2	4	2
933	3587	ELEM1	2	46	2
934	3587	ELEM1	2	52	2
935	3587	ELEM1	2	3	2
936	3587	ELEM1	2	59	2
937	3587	ELEM1	2	2	2
938	3587	ELEM1	2	100	2
939	3587	ELEM1	2	2	4
940	3587	ELEM1	2	122	2
941	3587	ELEM1	2	40	2
942	3587	ELEM1	2	36	2
943	3587	ELEM1	2	37	2
944	3587	ELEM1	2	62	2
945	3587	ELEM1	2	4	2
946	3587	ELEM1	2	43	2
947	3587	ELEM1	2	1	4
948	3587	ELEM1	2	1	4
949	3587	ELEM1	2	1	0
950	3587	ELEM1	2	3	0
951	3587	ELEM1	2	1	3
952	6265	ELEM1	4	1	4
953	6265	ELEM1	4	9	4
954	6265	ELEM1	4	1	2
955	6265	ELEM1	4	10	4
956	6265	ELEM1	4	1	1
957	6265	ELEM1	4	6	0
958	6265	ELEM1	4	2	4
959	6265	ELEM1	4	8	4
960	6265	ELEM1	4	61	4
961	6265	ELEM1	4	2	4
962	6265	ELEM1	4	1	1
963	6265	ELEM1	4	4	4
964	6265	ELEM1	4	40	4
965	6265	ELEM1	4	15	4
966	6265	ELEM1	4	1	3
967	6265	ELEM1	4	3	5
968	6265	ELEM1	4	2	5
969	6265	ELEM1	4	2	5
970	6265	ELEM1	4	1	5
971	6265	ELEM1	4	125	4
972	6265	ELEM1	4	93	4
973	6265	ELEM1	4	1	4
974	6265	ELEM1	4	77	4
975	6265	ELEM1	4	4	4
976	6265	ELEM1	4	78	4
977	6265	ELEM1	4	130	4
978	6265	ELEM1	4	42	4
979	6265	ELEM1	4	1	5
980	6265	ELEM1	4	1	5
981	6265	ELEM1	4	13	4
982	6265	ELEM1	4	236	4
983	6265	ELEM1	4	8	5
984	6265	ELEM1	4	10	4
985	6265	ELEM1	4	44	4
986	6265	ELEM1	4	1	3
987	6265	ELEM1	4	119	4
988	6265	ELEM1	4	44	4
989	6265	ELEM1	4	8	4
990	6265	ELEM1	4	77	4
991	6265	ELEM1	4	17	4
992	6265	ELEM1	4	195	4
993	6265	ELEM1	4	4	4
994	6265	ELEM1	4	146	4
995	6265	ELEM1	4	99	4
996	6265	ELEM1	4	165	4
997	6265	ELEM1	4	5	5
998	6265	ELEM1	4	14	4
999	6265	ELEM1	4	1	0
1000	6265	ELEM1	4	10	0
1001	6265	ELEM1	4	2	1
1002	6265	ELEM1	4	1	0
1003	6265	ELEM1	4	3	0
1004	6265	ELEM1	4	8	0
1005	6265	ELEM1	4	1	0
1006	6265	ELEM1	4	9	0
1007	6265	ELEM1	4	6	0
1008	6265	ELEM1	4	1	3
1009	6265	ELEM1	4	7	0
1010	14190	ELEM1	5	103	5
1011	14190	ELEM1	5	15	5
1012	14190	ELEM1	5	15	5
1013	14190	ELEM1	5	13	5
1014	14190	ELEM1	5	6	5
1015	14190	ELEM1	5	24	5
1016	14190	ELEM1	5	13	5
1017	14190	ELEM1	5	113	5
1018	14190	ELEM1	5	75	5
1019	14190	ELEM1	5	3	5
1020	14190	ELEM1	5	34	5
1021	14190	ELEM1	5	203	5
1022	14190	ELEM1	5	9	5
1023	14190	ELEM1	5	8	5
1024	14190	ELEM1	5	26	4
1025	14190	ELEM1	5	61	5
1026	14190	ELEM1	5	72	5
1027	14190	ELEM1	5	80	5
1028	14190	ELEM1	5	173	5
1029	14190	ELEM1	5	23	5
1030	14190	ELEM1	5	1	5
1031	14190	ELEM1	5	19	5
1032	14190	ELEM1	5	140	5
1033	14190	ELEM1	5	15	5
1034	14190	ELEM1	5	39	5
1035	14190	ELEM1	5	130	5
1036	14190	ELEM1	5	3	5
1037	3300	ELEM1	3	3	3
1038	3300	ELEM1	3	29	3
1039	3300	ELEM1	3	1	3
1040	3300	ELEM1	3	1	4
1041	3300	ELEM1	3	2	3
1042	3300	ELEM1	3	86	3
1043	3300	ELEM1	3	129	3
1044	3300	ELEM1	3	5	2
1045	3300	ELEM1	3	5	2
1046	3300	ELEM1	3	4	2
1047	3300	ELEM1	3	12	4
1048	3300	ELEM1	3	3	3
1049	3300	ELEM1	3	10	2
1050	3300	ELEM1	3	3	1
1051	3300	ELEM1	3	3	1
1052	3300	ELEM1	3	32	3
1053	3300	ELEM1	3	22	2
1054	3300	ELEM1	3	14	2
1055	3300	ELEM1	3	2	2
1056	3300	ELEM1	3	186	3
1057	3300	ELEM1	3	7	4
1058	3300	ELEM1	3	3	4
1059	3300	ELEM1	3	17	2
1060	3300	ELEM1	3	1	2
1061	3300	ELEM1	3	3	2
1062	3300	ELEM1	3	138	3
1063	3300	ELEM1	3	1	2
1064	3300	ELEM1	3	17	2
1065	3300	ELEM1	3	3	2
1066	3300	ELEM1	3	2	2
1067	3300	ELEM1	3	1	1
1068	3300	ELEM1	3	14	2
1069	3300	ELEM1	3	2	4
1070	3300	ELEM1	3	1	0
1071	3300	ELEM1	3	7	4
1072	3300	ELEM1	3	1	2
1073	3300	ELEM1	3	15	2
1074	3300	ELEM1	3	3	4
1075	3300	ELEM1	3	1	5
1076	3300	ELEM1	3	93	3
1077	3300	ELEM1	3	146	3
1078	3300	ELEM1	3	82	3
1079	3300	ELEM1	3	1	1
1080	3300	ELEM1	3	143	3
1081	3300	ELEM1	3	3	1
1082	3300	ELEM1	3	1	1
1083	3300	ELEM1	3	100	3
1084	3300	ELEM1	3	1	5
1085	3300	ELEM1	3	3	2
1086	3300	ELEM1	3	97	3
1087	3300	ELEM1	3	2	4
1088	3300	ELEM1	3	4	4
1089	3300	ELEM1	3	3	4
1090	3300	ELEM1	3	84	3
1091	3300	ELEM1	3	8	3
1092	3300	ELEM1	3	2	3
1093	3300	ELEM1	3	1	5
1094	3300	ELEM1	3	13	4
1095	3300	ELEM1	3	2	4
1096	3300	ELEM1	3	24	3
1097	3300	ELEM1	3	1	4
1098	3300	ELEM1	3	307	3
1099	3300	ELEM1	3	7	4
1100	3300	ELEM1	3	2	4
1101	3300	ELEM1	3	2	3
1102	3300	ELEM1	3	6	4
1103	3300	ELEM1	3	7	4
1104	3300	ELEM1	3	6	4
1105	3300	ELEM1	3	1	0
1106	3300	ELEM1	3	1	0
1107	3300	ELEM1	3	1	1
1108	3300	ELEM1	3	2	0
1109	3300	ELEM1	3	2	0
1110	3300	ELEM1	3	2	0
1111	3300	ELEM1	3	2	0
1112	3300	ELEM1	3	1	0
1113	3300	ELEM1	3	2	0
1114	3300	ELEM1	3	2	1
1115	3300	ELEM1	3	1	3
1116	3300	ELEM1	3	4	3
1117	3300	ELEM1	3	1	0
1118	3300	ELEM1	3	2	0
1119	3300	ELEM1	3	1	0
1120	3300	ELEM1	3	7	3
1121	3300	ELEM1	3	1	3
1122	3300	ELEM1	3	1	1
1123	3300	ELEM1	3	1	1
1124	3300	ELEM1	3	3	3
1125	3300	ELEM1	3	4	0
1126	3300	ELEM1	3	2	1
1127	3300	ELEM1	3	1	0
1128	5801	ELEM1	0	1	3
1129	5801	ELEM1	0	94	0
1130	5801	ELEM1	0	2	2
1131	5801	ELEM1	0	8	1
1132	5801	ELEM1	0	2	1
1133	5801	ELEM1	0	85	0
1134	5801	ELEM1	0	1	1
1135	5801	ELEM1	0	5	1
1136	5801	ELEM1	0	3	0
1137	5801	ELEM1	0	3	1
1138	5801	ELEM1	0	4	1
1139	5801	ELEM1	0	4	1
1140	5801	ELEM1	0	1	2
1141	5801	ELEM1	0	2	1
1142	5801	ELEM1	0	3	1
1143	5801	ELEM1	0	3	1
1144	5801	ELEM1	0	105	0
1145	5801	ELEM1	0	7	1
1146	5801	ELEM1	0	60	0
1147	5801	ELEM1	0	65	0
1148	5801	ELEM1	0	15	5
1149	5801	ELEM1	0	1	1
1150	5801	ELEM1	0	5	1
1151	5801	ELEM1	0	2	1
1152	5801	ELEM1	0	1	1
1153	5801	ELEM1	0	3	1
1154	5801	ELEM1	0	13	5
1155	5801	ELEM1	0	126	0
1156	5801	ELEM1	0	3	5
1157	5801	ELEM1	0	1	5
1158	5801	ELEM1	0	11	5
1159	5801	ELEM1	0	2	5
1160	5801	ELEM1	0	2	1
1161	5801	ELEM1	0	38	0
1162	5801	ELEM1	0	1	1
1163	5801	ELEM1	0	2	0
1164	5801	ELEM1	0	154	0
1165	5801	ELEM1	0	8	1
1166	5801	ELEM1	0	113	0
1167	5801	ELEM1	0	8	0
1168	5801	ELEM1	0	3	0
1169	5801	ELEM1	0	5	0
1170	5801	ELEM1	0	1	0
1171	5801	ELEM1	0	14	0
1172	5801	ELEM1	0	3	0
1173	5801	ELEM1	0	4	0
1174	5801	ELEM1	0	132	0
1175	5801	ELEM1	0	5	1
1176	5801	ELEM1	0	1	1
1177	5801	ELEM1	0	5	1
1178	5801	ELEM1	0	3	0
1179	5801	ELEM1	0	5	1
1180	5801	ELEM1	0	4	1
1181	5801	ELEM1	0	69	0
1182	5801	ELEM1	0	121	0
1183	5801	ELEM1	0	75	0
1184	12354	ELEM1	1	2	4
1185	12354	ELEM1	1	14	1
1186	12354	ELEM1	1	7	0
1187	12354	ELEM1	1	4	4
1188	12354	ELEM1	1	1	3
1189	12354	ELEM1	1	187	1
1190	12354	ELEM1	1	13	1
1191	12354	ELEM1	1	282	1
1192	12354	ELEM1	1	173	1
1193	12354	ELEM1	1	170	1
1194	12354	ELEM1	1	180	1
1195	12354	ELEM1	1	223	1
1196	12354	ELEM1	1	11	1
1197	12354	ELEM1	1	21	1
1198	12354	ELEM1	1	165	1
1199	12354	ELEM1	1	1	4
1200	12354	ELEM1	1	134	1
1201	12354	ELEM1	1	15	1
1202	12354	ELEM1	1	1	2
1203	12354	ELEM1	1	33	1
1204	12354	ELEM1	1	19	1
1205	12354	ELEM1	1	4	0
1206	12354	ELEM1	1	1	2
1207	12354	ELEM1	1	183	1
1208	12354	ELEM1	1	1	2
1209	12354	ELEM1	1	2	0
1210	12354	ELEM1	1	2	0
1211	12354	ELEM1	1	130	1
1212	12354	ELEM1	1	2	4
1213	12354	ELEM1	1	3	5
1214	12354	ELEM1	1	226	1
1215	12354	ELEM1	1	119	1
1216	12354	ELEM1	1	3	5
1217	12354	ELEM1	1	1	3
1218	12354	ELEM1	1	5	0
1219	12354	ELEM1	1	25	1
1220	12354	ELEM1	1	175	1
1221	12354	ELEM1	1	42	1
1222	12354	ELEM1	1	1	5
1223	12354	ELEM1	1	3	0
1224	12354	ELEM1	1	1	5
1225	12354	ELEM1	1	1	5
1226	12354	ELEM1	1	4	4
1227	12354	ELEM1	1	1	3
1228	12354	ELEM1	1	1	5
1229	12354	ELEM1	1	1	5
1230	12354	ELEM1	1	1	4
1231	12354	ELEM1	1	1	4
1232	12354	ELEM1	1	2	5
1233	12354	ELEM1	1	3	5
1234	12354	ELEM1	1	1	4
1235	12354	ELEM1	1	5	4
1236	12354	ELEM1	1	3	4
1237	12354	ELEM1	1	5	4
1238	12354	ELEM1	1	6	4
1239	12354	ELEM1	1	3	4
1240	12354	ELEM1	1	1	5
1241	12354	ELEM1	1	211	1
1242	12354	ELEM1	1	1	0
1243	12354	ELEM1	1	1	0
1244	12354	ELEM1	1	25	1
1245	12354	ELEM1	1	1	0
1246	12354	ELEM1	1	5	0
1247	12354	ELEM1	1	21	1
1248	12354	ELEM1	1	146	1
1249	12354	ELEM1	1	1	0
1250	12354	ELEM1	1	1	0
1251	12354	ELEM1	1	2	0
1252	12354	ELEM1	1	10	1
1253	12354	ELEM1	1	136	1
1254	12354	ELEM1	1	1	0
1255	12354	ELEM1	1	4	0
1256	12354	ELEM1	1	42	1
1257	12354	ELEM1	1	1	3
1258	12354	ELEM1	1	20	1
1259	12354	ELEM1	1	22	1
1260	12354	ELEM1	1	1	0
1261	12354	ELEM1	1	193	1
1262	12354	ELEM1	1	10	1
1263	12354	ELEM1	1	2	0
1264	12354	ELEM1	1	1	0
1265	12354	ELEM1	1	131	1
1266	12354	ELEM1	1	2	0
1267	10134	ELEM1	1	1	3
1268	10134	ELEM1	1	1	2
1269	10134	ELEM1	1	1	2
1270	10134	ELEM1	1	3	1
1271	10134	ELEM1	1	111	1
1272	10134	ELEM1	1	2	1
1273	10134	ELEM1	1	150	1
1274	10134	ELEM1	1	229	1
1275	10134	ELEM1	1	132	1
1276	10134	ELEM1	1	131	1
1277	10134	ELEM1	1	178	1
1278	10134	ELEM1	1	5	1
1279	10134	ELEM1	1	5	1
1280	10134	ELEM1	1	240	1
1281	10134	ELEM1	1	137	1
1282	10134	ELEM1	1	1	2
1283	10134	ELEM1	1	8	1
1284	10134	ELEM1	1	5	1
1285	10134	ELEM1	1	1	2
1286	10134	ELEM1	1	275	1
1287	10134	ELEM1	1	1	4
1288	10134	ELEM1	1	94	1
1289	10134	ELEM1	1	99	1
1290	10134	ELEM1	1	151	1
1291	10134	ELEM1	1	1	0
1292	10134	ELEM1	1	175	1
1293	10134	ELEM1	1	3	1
1294	10134	ELEM1	1	10	1
1295	10134	ELEM1	1	1	5
1296	10134	ELEM1	1	3	0
1297	10134	ELEM1	1	2	5
1298	10134	ELEM1	1	2	4
1299	10134	ELEM1	1	1	4
1300	10134	ELEM1	1	1	3
1301	10134	ELEM1	1	1	3
1302	10134	ELEM1	1	3	4
1303	10134	ELEM1	1	3	4
1304	10134	ELEM1	1	5	4
1305	10134	ELEM1	1	3	4
1306	10134	ELEM1	1	1	4
1307	10134	ELEM1	1	4	4
1308	10134	ELEM1	1	135	1
1309	10134	ELEM1	1	1	0
1310	10134	ELEM1	1	3	1
1311	10134	ELEM1	1	1	0
1312	10134	ELEM1	1	12	1
1313	10134	ELEM1	1	78	1
1314	10134	ELEM1	1	1	0
1315	10134	ELEM1	1	88	1
1316	10134	ELEM1	1	1	0
1317	10134	ELEM1	1	1	1
1318	10134	ELEM1	1	1	3
1319	10134	ELEM1	1	3	1
1320	10134	ELEM1	1	4	1
1321	10134	ELEM1	1	131	1
1322	10134	ELEM1	1	67	1
1323	9331	ELEM1	3	2	3
1324	9331	ELEM1	3	86	3
1325	9331	ELEM1	3	1	3
1326	9331	ELEM1	3	2	3
1327	9331	ELEM1	3	93	3
1328	9331	ELEM1	3	4	4
1329	9331	ELEM1	3	3	2
1330	9331	ELEM1	3	5	2
1331	9331	ELEM1	3	13	4
1332	9331	ELEM1	3	1	3
1333	9331	ELEM1	3	16	2
1334	9331	ELEM1	3	2	1
1335	9331	ELEM1	3	80	3
1336	9331	ELEM1	3	10	2
1337	9331	ELEM1	3	7	2
1338	9331	ELEM1	3	2	2
1339	9331	ELEM1	3	145	3
1340	9331	ELEM1	3	2	4
1341	9331	ELEM1	3	16	2
1342	9331	ELEM1	3	5	2
1343	9331	ELEM1	3	136	3
1344	9331	ELEM1	3	15	2
1345	9331	ELEM1	3	2	2
1346	9331	ELEM1	3	10	2
1347	9331	ELEM1	3	3	4
1348	9331	ELEM1	3	5	2
1349	9331	ELEM1	3	16	2
1350	9331	ELEM1	3	9	4
1351	9331	ELEM1	3	1	5
1352	9331	ELEM1	3	25	3
1353	9331	ELEM1	3	83	3
1354	9331	ELEM1	3	62	3
1355	9331	ELEM1	3	116	3
1356	9331	ELEM1	3	129	3
1357	9331	ELEM1	3	96	3
1358	9331	ELEM1	3	2	2
1359	9331	ELEM1	3	88	3
1360	9331	ELEM1	3	1	4
1361	9331	ELEM1	3	1	4
1362	9331	ELEM1	3	183	3
1363	9331	ELEM1	3	4	3
1364	9331	ELEM1	3	1	4
1365	9331	ELEM1	3	1	3
1366	9331	ELEM1	3	9	4
1367	9331	ELEM1	3	2	4
1368	9331	ELEM1	3	22	3
1369	9331	ELEM1	3	78	3
1370	9331	ELEM1	3	1	4
1371	9331	ELEM1	3	8	4
1372	9331	ELEM1	3	9	4
1373	9331	ELEM1	3	1	3
1374	9331	ELEM1	3	6	4
1375	9331	ELEM1	3	1	0
1376	9331	ELEM1	3	1	0
1377	9331	ELEM1	3	1	0
1378	9331	ELEM1	3	1	0
1379	9331	ELEM1	3	1	0
1380	9331	ELEM1	3	1	0
1381	9331	ELEM1	3	2	3
1382	9331	ELEM1	3	1	3
1383	9331	ELEM1	3	2	3
1384	9331	ELEM1	3	1	0
1385	9331	ELEM1	3	2	1
1386	12924	ELEM1	3	3	3
1387	12924	ELEM1	3	31	3
1388	12924	ELEM1	3	1	4
1389	12924	ELEM1	3	3	3
1390	12924	ELEM1	3	50	3
1391	12924	ELEM1	3	2	4
1392	12924	ELEM1	3	96	3
1393	12924	ELEM1	3	2	2
1394	12924	ELEM1	3	2	2
1395	12924	ELEM1	3	6	4
1396	12924	ELEM1	3	1	3
1397	12924	ELEM1	3	15	2
1398	12924	ELEM1	3	6	1
1399	12924	ELEM1	3	11	3
1400	12924	ELEM1	3	25	2
1401	12924	ELEM1	3	1	2
1402	12924	ELEM1	3	115	3
1403	12924	ELEM1	3	3	4
1404	12924	ELEM1	3	15	2
1405	12924	ELEM1	3	2	2
1406	12924	ELEM1	3	112	3
1407	12924	ELEM1	3	2	2
1408	12924	ELEM1	3	14	2
1409	12924	ELEM1	3	1	1
1410	12924	ELEM1	3	6	2
1411	12924	ELEM1	3	11	2
1412	12924	ELEM1	3	4	2
1413	12924	ELEM1	3	2	4
1414	12924	ELEM1	3	12	2
1415	12924	ELEM1	3	80	3
1416	12924	ELEM1	3	104	3
1417	12924	ELEM1	3	77	3
1418	12924	ELEM1	3	139	3
1419	12924	ELEM1	3	100	3
1420	12924	ELEM1	3	1	2
1421	12924	ELEM1	3	204	3
1422	12924	ELEM1	3	1	4
1423	12924	ELEM1	3	3	4
1424	12924	ELEM1	3	64	3
1425	12924	ELEM1	3	2	3
1426	12924	ELEM1	3	2	3
1427	12924	ELEM1	3	1	4
1428	12924	ELEM1	3	1	5
1429	12924	ELEM1	3	2	4
1430	12924	ELEM1	3	1	4
1431	12924	ELEM1	3	2	4
1432	12924	ELEM1	3	30	3
1433	12924	ELEM1	3	3	4
1434	12924	ELEM1	3	112	3
1435	12924	ELEM1	3	6	4
1436	12924	ELEM1	3	1	4
1437	12924	ELEM1	3	8	4
1438	12924	ELEM1	3	2	4
1439	12924	ELEM1	3	8	4
1440	12924	ELEM1	3	4	4
1441	12924	ELEM1	3	1	4
1442	12924	ELEM1	3	1	4
1443	12924	ELEM1	3	1	0
1444	12924	ELEM1	3	1	0
1445	12924	ELEM1	3	1	0
1446	12924	ELEM1	3	1	0
1447	12924	ELEM1	3	2	3
1448	12924	ELEM1	3	2	3
1449	12924	ELEM1	3	1	1
1450	12924	ELEM1	3	4	3
1451	12924	ELEM1	3	1	0
1452	12924	ELEM1	3	4	1
1453	6241	ELEM1	5	38	5
1454	6241	ELEM1	5	5	4
1455	6241	ELEM1	5	3	4
1456	6241	ELEM1	5	5	5
1457	6241	ELEM1	5	1	1
1458	6241	ELEM1	5	8	0
1459	6241	ELEM1	5	42	5
1460	6241	ELEM1	5	1	1
1461	6241	ELEM1	5	1	1
1462	6241	ELEM1	5	1	1
1463	6241	ELEM1	5	1	4
1464	6241	ELEM1	5	6	5
1465	6241	ELEM1	5	119	5
1466	6241	ELEM1	5	7	0
1467	6241	ELEM1	5	1	2
1468	6241	ELEM1	5	7	0
1469	6241	ELEM1	5	6	4
1470	6241	ELEM1	5	124	5
1471	6241	ELEM1	5	26	4
1472	6241	ELEM1	5	7	5
1473	6241	ELEM1	5	2	5
1474	6241	ELEM1	5	13	0
1475	6241	ELEM1	5	1	1
1476	6241	ELEM1	5	1	1
1477	6241	ELEM1	5	116	5
1478	6241	ELEM1	5	4	0
1479	6241	ELEM1	5	58	5
1480	6241	ELEM1	5	17	5
1481	6241	ELEM1	5	1	5
1482	6241	ELEM1	5	57	5
1483	6241	ELEM1	5	15	5
1484	6241	ELEM1	5	53	5
1485	6241	ELEM1	5	96	5
1486	6241	ELEM1	5	114	5
1487	6241	ELEM1	5	6	5
1488	6241	ELEM1	5	18	4
1489	6241	ELEM1	5	2	4
1490	6241	ELEM1	5	1	4
1491	6241	ELEM1	5	1	4
1492	6241	ELEM1	5	11	5
1493	6241	ELEM1	5	2	5
1494	6241	ELEM1	5	106	5
1495	6241	ELEM1	5	27	5
1496	6241	ELEM1	5	10	4
1497	6241	ELEM1	5	99	5
1498	6241	ELEM1	5	14	4
1499	6241	ELEM1	5	20	5
1500	6241	ELEM1	5	96	5
1501	6241	ELEM1	5	68	5
1502	6241	ELEM1	5	30	5
1503	6241	ELEM1	5	100	5
1504	6241	ELEM1	5	49	5
1505	6241	ELEM1	5	160	5
1506	6241	ELEM1	5	14	5
1507	6241	ELEM1	5	3	4
1508	6241	ELEM1	5	3	4
1509	6241	ELEM1	5	7	4
1510	6241	ELEM1	5	13	4
1511	6241	ELEM1	5	1	4
1512	6241	ELEM1	5	13	5
1513	6241	ELEM1	5	43	5
1514	6241	ELEM1	5	4	4
1515	6241	ELEM1	5	27	5
1516	6241	ELEM1	5	45	5
1517	6241	ELEM1	5	132	5
1518	6241	ELEM1	5	6	0
1519	6241	ELEM1	5	1	0
1520	6241	ELEM1	5	4	0
1521	6241	ELEM1	5	3	0
1522	6241	ELEM1	5	2	0
1523	6241	ELEM1	5	4	0
1524	6241	ELEM1	5	2	0
1525	6241	ELEM1	5	1	3
1526	6241	ELEM1	5	1	0
1527	6241	ELEM1	5	6	0
1528	6241	ELEM1	5	5	0
1529	6241	ELEM1	5	2	0
1530	6241	ELEM1	5	1	0
1531	6241	ELEM1	5	6	0
1532	6241	ELEM1	5	2	0
1533	4538	ELEM1	5	42	5
1534	4538	ELEM1	5	1	4
1535	4538	ELEM1	5	2	4
1536	4538	ELEM1	5	33	5
1537	4538	ELEM1	5	83	5
1538	4538	ELEM1	5	1	4
1539	4538	ELEM1	5	17	5
1540	4538	ELEM1	5	152	5
1541	4538	ELEM1	5	2	0
1542	4538	ELEM1	5	77	5
1543	4538	ELEM1	5	3	4
1544	4538	ELEM1	5	15	5
1545	4538	ELEM1	5	2	1
1546	4538	ELEM1	5	13	5
1547	4538	ELEM1	5	3	0
1548	4538	ELEM1	5	116	5
1549	4538	ELEM1	5	1	0
1550	4538	ELEM1	5	29	5
1551	4538	ELEM1	5	194	5
1552	4538	ELEM1	5	25	5
1553	4538	ELEM1	5	8	5
1554	4538	ELEM1	5	62	5
1555	4538	ELEM1	5	15	5
1556	4538	ELEM1	5	70	5
1557	4538	ELEM1	5	93	5
1558	4538	ELEM1	5	189	5
1559	4538	ELEM1	5	16	5
1560	4538	ELEM1	5	3	4
1561	4538	ELEM1	5	9	4
1562	4538	ELEM1	5	3	4
1563	4538	ELEM1	5	4	4
1564	4538	ELEM1	5	20	5
1565	4538	ELEM1	5	35	5
1566	4538	ELEM1	5	74	5
1567	4538	ELEM1	5	27	5
1568	4538	ELEM1	5	4	4
1569	4538	ELEM1	5	95	5
1570	4538	ELEM1	5	4	4
1571	4538	ELEM1	5	54	5
1572	4538	ELEM1	5	89	5
1573	4538	ELEM1	5	110	5
1574	4538	ELEM1	5	64	5
1575	4538	ELEM1	5	129	5
1576	4538	ELEM1	5	41	5
1577	4538	ELEM1	5	88	5
1578	4538	ELEM1	5	46	5
1579	4538	ELEM1	5	1	4
1580	4538	ELEM1	5	2	4
1581	4538	ELEM1	5	2	4
1582	4538	ELEM1	5	1	4
1583	4538	ELEM1	5	1	4
1584	4538	ELEM1	5	21	5
1585	4538	ELEM1	5	21	5
1586	4538	ELEM1	5	2	4
1587	4538	ELEM1	5	70	5
1588	4538	ELEM1	5	121	5
1589	4538	ELEM1	5	196	5
1590	4538	ELEM1	5	1	0
1591	4538	ELEM1	5	1	0
1592	4538	ELEM1	5	1	0
1593	4345	ELEM1	2	7	3
1594	4345	ELEM1	2	1	3
1595	4345	ELEM1	2	5	3
1596	4345	ELEM1	2	3	3
1597	4345	ELEM1	2	3	3
1598	4345	ELEM1	2	1	4
1599	4345	ELEM1	2	3	3
1600	4345	ELEM1	2	25	2
1601	4345	ELEM1	2	20	2
1602	4345	ELEM1	2	1	4
1603	4345	ELEM1	2	4	3
1604	4345	ELEM1	2	16	2
1605	4345	ELEM1	2	1	1
1606	4345	ELEM1	2	1	0
1607	4345	ELEM1	2	1	1
1608	4345	ELEM1	2	27	2
1609	4345	ELEM1	2	119	2
1610	4345	ELEM1	2	9	2
1611	4345	ELEM1	2	1	1
1612	4345	ELEM1	2	1	3
1613	4345	ELEM1	2	2	0
1614	4345	ELEM1	2	2	5
1615	4345	ELEM1	2	1	1
1616	4345	ELEM1	2	1	1
1617	4345	ELEM1	2	116	2
1618	4345	ELEM1	2	19	2
1619	4345	ELEM1	2	2	1
1620	4345	ELEM1	2	242	2
1621	4345	ELEM1	2	9	2
1622	4345	ELEM1	2	4	3
1623	4345	ELEM1	2	11	2
1624	4345	ELEM1	2	31	2
1625	4345	ELEM1	2	96	2
1626	4345	ELEM1	2	25	2
1627	4345	ELEM1	2	48	2
1628	4345	ELEM1	2	2	4
1629	4345	ELEM1	2	171	2
1630	4345	ELEM1	2	38	2
1631	4345	ELEM1	2	79	2
1632	4345	ELEM1	2	15	2
1633	4345	ELEM1	2	6	2
1634	4345	ELEM1	2	2	4
1635	4345	ELEM1	2	2	5
1636	4345	ELEM1	2	5	3
1637	4345	ELEM1	2	1	3
1638	4345	ELEM1	2	2	3
1639	4345	ELEM1	2	126	2
1640	4345	ELEM1	2	4	3
1641	4345	ELEM1	2	104	2
1642	4345	ELEM1	2	1	5
1643	4345	ELEM1	2	5	3
1644	4345	ELEM1	2	1	0
1645	4345	ELEM1	2	2	3
1646	4345	ELEM1	2	66	2
1647	4345	ELEM1	2	1	0
1648	4345	ELEM1	2	22	2
1649	4345	ELEM1	2	114	2
1650	4345	ELEM1	2	1	5
1651	4345	ELEM1	2	2	4
1652	4345	ELEM1	2	1	4
1653	4345	ELEM1	2	3	3
1654	4345	ELEM1	2	12	3
1655	4345	ELEM1	2	1	4
1656	4345	ELEM1	2	2	3
1657	4345	ELEM1	2	1	4
1658	4345	ELEM1	2	9	3
1659	4345	ELEM1	2	1	4
1660	4345	ELEM1	2	1	4
1661	4345	ELEM1	2	1	5
1662	4345	ELEM1	2	1	4
1663	4345	ELEM1	2	9	3
1664	4345	ELEM1	2	1	4
1665	4345	ELEM1	2	2	4
1666	4345	ELEM1	2	1	1
1667	4345	ELEM1	2	2	0
1668	4345	ELEM1	2	4	0
1669	4345	ELEM1	2	1	1
1670	4345	ELEM1	2	3	0
1671	4345	ELEM1	2	3	0
1672	4345	ELEM1	2	1	0
1673	4345	ELEM1	2	3	0
1674	4345	ELEM1	2	3	0
1675	4345	ELEM1	2	7	3
1676	4345	ELEM1	2	1	3
1677	4345	ELEM1	2	1	1
1678	4345	ELEM1	2	5	0
1679	4345	ELEM1	2	3	0
1680	4345	ELEM1	2	2	0
1681	4345	ELEM1	2	1	1
1682	4345	ELEM1	2	8	3
1683	4345	ELEM1	2	6	3
1684	4345	ELEM1	2	5	3
1685	4345	ELEM1	2	3	0
1686	4345	ELEM1	2	2	0
1687	4345	ELEM1	2	1	1
1688	2565	ELEM1	2	1	3
1689	2565	ELEM1	2	66	2
1690	2565	ELEM1	2	8	2
1691	2565	ELEM1	2	2	2
1692	2565	ELEM1	2	1	4
1693	2565	ELEM1	2	3	2
1694	2565	ELEM1	2	5	2
1695	2565	ELEM1	2	71	2
1696	2565	ELEM1	2	1	2
1697	2565	ELEM1	2	52	2
1698	2565	ELEM1	2	2	2
1699	2565	ELEM1	2	58	2
1700	2565	ELEM1	2	1	2
1701	2565	ELEM1	2	4	2
1702	2565	ELEM1	2	73	2
1703	2565	ELEM1	2	4	2
1704	2565	ELEM1	2	87	2
1705	2565	ELEM1	2	4	2
1706	2565	ELEM1	2	76	2
1707	2565	ELEM1	2	1	4
1708	2565	ELEM1	2	1	2
1709	2565	ELEM1	2	1	4
1710	2565	ELEM1	2	24	2
1711	2565	ELEM1	2	62	2
1712	2565	ELEM1	2	3	2
1713	2565	ELEM1	2	112	2
1714	2565	ELEM1	2	2	3
1715	2565	ELEM1	2	1	5
1716	2565	ELEM1	2	1	4
1717	2565	ELEM1	2	1	4
1718	2565	ELEM1	2	1	4
1719	2565	ELEM1	2	1	4
1720	2565	ELEM1	2	1	0
1721	2565	ELEM1	2	1	0
1722	2565	ELEM1	2	1	0
1723	2565	ELEM1	2	1	0
1724	2565	ELEM1	2	1	0
1725	2565	ELEM1	2	1	0
1726	2565	ELEM1	2	1	0
1727	2565	ELEM1	2	7	0
1728	13080	ELEM1	0	1	4
1729	13080	ELEM1	0	80	0
1730	13080	ELEM1	0	2	1
1731	13080	ELEM1	0	15	1
1732	13080	ELEM1	0	73	0
1733	13080	ELEM1	0	3	1
1734	13080	ELEM1	0	2	0
1735	13080	ELEM1	0	3	1
1736	13080	ELEM1	0	17	1
1737	13080	ELEM1	0	3	1
1738	13080	ELEM1	0	2	1
1739	13080	ELEM1	0	9	1
1740	13080	ELEM1	0	14	1
1741	13080	ELEM1	0	1	5
1742	13080	ELEM1	0	6	1
1743	13080	ELEM1	0	125	0
1744	13080	ELEM1	0	1	2
1745	13080	ELEM1	0	6	1
1746	13080	ELEM1	0	67	0
1747	13080	ELEM1	0	111	0
1748	13080	ELEM1	0	7	5
1749	13080	ELEM1	0	3	1
1750	13080	ELEM1	0	126	0
1751	13080	ELEM1	0	3	1
1752	13080	ELEM1	0	15	1
1753	13080	ELEM1	0	3	1
1754	13080	ELEM1	0	8	1
1755	13080	ELEM1	0	4	5
1756	13080	ELEM1	0	1	5
1757	13080	ELEM1	0	1	5
1758	13080	ELEM1	0	4	5
1759	13080	ELEM1	0	2	5
1760	13080	ELEM1	0	2	3
1761	13080	ELEM1	0	2	3
1762	13080	ELEM1	0	3	5
1763	13080	ELEM1	0	5	5
1764	13080	ELEM1	0	1	4
1765	13080	ELEM1	0	2	5
1766	13080	ELEM1	0	1	5
1767	13080	ELEM1	0	2	4
1768	13080	ELEM1	0	2	4
1769	13080	ELEM1	0	1	5
1770	13080	ELEM1	0	1	5
1771	13080	ELEM1	0	3	1
1772	13080	ELEM1	0	76	0
1773	13080	ELEM1	0	4	1
1774	13080	ELEM1	0	2	0
1775	13080	ELEM1	0	1	0
1776	13080	ELEM1	0	1	0
1777	13080	ELEM1	0	115	0
1778	13080	ELEM1	0	11	1
1779	13080	ELEM1	0	2	1
1780	13080	ELEM1	0	4	0
1781	13080	ELEM1	0	2	0
1782	13080	ELEM1	0	87	0
1783	13080	ELEM1	0	6	0
1784	13080	ELEM1	0	3	1
1785	13080	ELEM1	0	1	1
1786	13080	ELEM1	0	3	0
1787	13080	ELEM1	0	13	0
1788	13080	ELEM1	0	105	0
1789	13080	ELEM1	0	11	1
1790	13080	ELEM1	0	4	1
1791	13080	ELEM1	0	16	1
1792	13080	ELEM1	0	3	0
1793	13080	ELEM1	0	5	1
1794	13080	ELEM1	0	7	1
1795	13080	ELEM1	0	139	0
1796	13080	ELEM1	0	129	0
1797	13080	ELEM1	0	1	1
1798	13080	ELEM1	0	100	0
1799	2385	ELEM1	2	1	3
1800	2385	ELEM1	2	1	3
1801	2385	ELEM1	2	1	4
1802	2385	ELEM1	2	114	2
1803	2385	ELEM1	2	13	2
1804	2385	ELEM1	2	1	2
1805	2385	ELEM1	2	8	2
1806	2385	ELEM1	2	1	1
1807	2385	ELEM1	2	9	2
1808	2385	ELEM1	2	145	2
1809	2385	ELEM1	2	2	2
1810	2385	ELEM1	2	1	3
1811	2385	ELEM1	2	1	0
1812	2385	ELEM1	2	1	5
1813	2385	ELEM1	2	174	2
1814	2385	ELEM1	2	12	2
1815	2385	ELEM1	2	119	2
1816	2385	ELEM1	2	1	2
1817	2385	ELEM1	2	1	2
1818	2385	ELEM1	2	12	2
1819	2385	ELEM1	2	100	2
1820	2385	ELEM1	2	9	2
1821	2385	ELEM1	2	12	2
1822	2385	ELEM1	2	1	0
1823	2385	ELEM1	2	130	2
1824	2385	ELEM1	2	40	2
1825	2385	ELEM1	2	92	2
1826	2385	ELEM1	2	1	2
1827	2385	ELEM1	2	3	2
1828	2385	ELEM1	2	1	5
1829	2385	ELEM1	2	1	3
1830	2385	ELEM1	2	58	2
1831	2385	ELEM1	2	43	2
1832	2385	ELEM1	2	1	0
1833	2385	ELEM1	2	1	1
1834	2385	ELEM1	2	112	2
1835	2385	ELEM1	2	4	2
1836	2385	ELEM1	2	4	3
1837	2385	ELEM1	2	1	3
1838	2385	ELEM1	2	1	4
1839	2385	ELEM1	2	1	0
1840	2385	ELEM1	2	1	0
1841	2385	ELEM1	2	4	1
1842	2385	ELEM1	2	1	0
1843	2385	ELEM1	2	1	0
1844	2385	ELEM1	2	2	0
1845	2385	ELEM1	2	1	1
1846	2385	ELEM1	2	1	3
1847	14825	ELEM1	2	2	4
1848	14825	ELEM1	2	1	3
1849	14825	ELEM1	2	25	2
1850	14825	ELEM1	2	23	2
1851	14825	ELEM1	2	1	3
1852	14825	ELEM1	2	107	2
1853	14825	ELEM1	2	133	2
1854	14825	ELEM1	2	14	2
1855	14825	ELEM1	2	129	2
1856	14825	ELEM1	2	5	0
1857	14825	ELEM1	2	18	2
1858	14825	ELEM1	2	51	2
1859	14825	ELEM1	2	18	2
1860	14825	ELEM1	2	25	2
1861	14825	ELEM1	2	59	2
1862	14825	ELEM1	2	94	2
1863	14825	ELEM1	2	8	2
1864	14825	ELEM1	2	71	2
1865	14825	ELEM1	2	70	2
1866	14825	ELEM1	2	1	1
1867	14825	ELEM1	2	27	2
1868	14825	ELEM1	2	3	2
1869	14825	ELEM1	2	13	2
1870	14825	ELEM1	2	32	2
1871	14825	ELEM1	2	98	2
1872	14825	ELEM1	2	10	2
1873	14825	ELEM1	2	5	3
1874	14825	ELEM1	2	8	2
1875	14825	ELEM1	2	13	2
1876	14825	ELEM1	2	13	2
1877	14825	ELEM1	2	12	3
1878	14825	ELEM1	2	8	3
1879	14825	ELEM1	2	1	5
1880	14825	ELEM1	2	2	0
1881	14825	ELEM1	2	1	0
1882	14825	ELEM1	2	4	0
1883	14825	ELEM1	2	2	0
1884	14825	ELEM1	2	1	1
1885	14825	ELEM1	2	8	0
1886	14825	ELEM1	2	5	0
1887	14825	ELEM1	2	11	0
1888	14825	ELEM1	2	1	0
1889	14825	ELEM1	2	9	0
1890	14825	ELEM1	2	2	3
1891	14825	ELEM1	2	6	0
1892	14825	ELEM1	2	7	0
1893	14825	ELEM1	2	2	0
1894	14825	ELEM1	2	7	0
1895	14825	ELEM1	2	1	1
1896	14825	ELEM1	2	6	0
1897	16819	ELEM1	3	6	3
1898	16819	ELEM1	3	38	3
1899	16819	ELEM1	3	1	3
1900	16819	ELEM1	3	3	4
1901	16819	ELEM1	3	2	3
1902	16819	ELEM1	3	81	3
1903	16819	ELEM1	3	3	4
1904	16819	ELEM1	3	88	3
1905	16819	ELEM1	3	12	2
1906	16819	ELEM1	3	3	2
1907	16819	ELEM1	3	9	4
1908	16819	ELEM1	3	1	3
1909	16819	ELEM1	3	20	2
1910	16819	ELEM1	3	63	3
1911	16819	ELEM1	3	13	2
1912	16819	ELEM1	3	7	2
1913	16819	ELEM1	3	156	3
1914	16819	ELEM1	3	8	4
1915	16819	ELEM1	3	3	4
1916	16819	ELEM1	3	13	2
1917	16819	ELEM1	3	3	2
1918	16819	ELEM1	3	140	3
1919	16819	ELEM1	3	15	2
1920	16819	ELEM1	3	19	2
1921	16819	ELEM1	3	2	2
1922	16819	ELEM1	3	3	2
1923	16819	ELEM1	3	1	1
1924	16819	ELEM1	3	3	2
1925	16819	ELEM1	3	2	2
1926	16819	ELEM1	3	5	4
1927	16819	ELEM1	3	9	2
1928	16819	ELEM1	3	2	4
1929	16819	ELEM1	3	14	2
1930	16819	ELEM1	3	5	4
1931	16819	ELEM1	3	168	3
1932	16819	ELEM1	3	113	3
1933	16819	ELEM1	3	104	3
1934	16819	ELEM1	3	147	3
1935	16819	ELEM1	3	97	3
1936	16819	ELEM1	3	1	1
1937	16819	ELEM1	3	204	3
1938	16819	ELEM1	3	7	2
1939	16819	ELEM1	3	2	4
1940	16819	ELEM1	3	6	4
1941	16819	ELEM1	3	4	4
1942	16819	ELEM1	3	6	4
1943	16819	ELEM1	3	65	3
1944	16819	ELEM1	3	2	3
1945	16819	ELEM1	3	4	3
1946	16819	ELEM1	3	2	4
1947	16819	ELEM1	3	3	3
1948	16819	ELEM1	3	14	4
1949	16819	ELEM1	3	3	4
1950	16819	ELEM1	3	69	3
1951	16819	ELEM1	3	4	4
1952	16819	ELEM1	3	103	3
1953	16819	ELEM1	3	1	3
1954	16819	ELEM1	3	2	4
1955	16819	ELEM1	3	3	4
1956	16819	ELEM1	3	10	4
1957	16819	ELEM1	3	2	4
1958	16819	ELEM1	3	2	4
1959	16819	ELEM1	3	1	3
1960	16819	ELEM1	3	6	4
1961	16819	ELEM1	3	6	4
1962	16819	ELEM1	3	2	4
1963	16819	ELEM1	3	1	4
1964	16819	ELEM1	3	2	4
1965	16819	ELEM1	3	4	4
1966	16819	ELEM1	3	1	0
1967	16819	ELEM1	3	1	0
1968	16819	ELEM1	3	1	1
1969	16819	ELEM1	3	1	0
1970	16819	ELEM1	3	2	0
1971	16819	ELEM1	3	1	0
1972	16819	ELEM1	3	2	3
1973	16819	ELEM1	3	2	3
1974	16819	ELEM1	3	2	0
1975	16819	ELEM1	3	1	0
1976	16819	ELEM1	3	1	0
1977	16819	ELEM1	3	1	3
1978	16819	ELEM1	3	6	3
1979	16819	ELEM1	3	1	1
1980	16819	ELEM1	3	4	3
1981	16819	ELEM1	3	3	0
1982	16819	ELEM1	3	1	1
1983	16819	ELEM1	3	2	3
1984	5756	ELEM1	5	86	5
1985	5756	ELEM1	5	2	4
1986	5756	ELEM1	5	92	5
1987	5756	ELEM1	5	1	1
1988	5756	ELEM1	5	8	5
1989	5756	ELEM1	5	2	4
1990	5756	ELEM1	5	96	5
1991	5756	ELEM1	5	14	5
1992	5756	ELEM1	5	1	4
1993	5756	ELEM1	5	1	4
1994	5756	ELEM1	5	29	5
1995	5756	ELEM1	5	152	5
1996	5756	ELEM1	5	1	1
1997	5756	ELEM1	5	113	5
1998	5756	ELEM1	5	3	1
1999	5756	ELEM1	5	7	5
[truncated: 164,587 more rows]
