# Supplementary material for: Age-specific social mixing of school-aged children in a US setting using proximity detecting sensors and contact surveys
Source: Sci Rep. 2021 Jan 27;11:2319. doi: 10.1038/s41598-021-81673-y (PMC7840989; doi:10.1038/s41598-021-81673-y)
Supplement: Supplementary file 6 — Supplementary Information 6. [file 41598_2021_81673_MOESM6_ESM.csv]

	ID	school	grade	web_survey	survey_type	num_contacts_diary	num_contacts_total	num_contacts_at_school	num_contacts_touch	num_ucontacts	num_ucontacts_threshold_10	num_ucontacts_threshold_30	num_ucontacts_threshold_50	num_ucontacts_threshold_100	num_tcontacts	num_tcontacts_threshold_10	num_tcontacts_threshold_30	num_tcontacts_threshold_50	num_tcontacts_threshold_100
1	15762	ELEM1	2	0	elem	14	14	1	0	67	15	11	11	6	1413	1308	1251	1251	907
2	2289	ELEM1	2	0	elem	6	6	4	2	NA	NA	NA	NA	NA	NA	NA	NA	NA	NA
3	10286	ELEM1	2	0	elem	30	30	1	4	41	9	6	3	1	525	476	416	298	149
4	1088	ELEM1	2	0	elem	4	4	2	1	49	12	9	7	2	784	706	658	574	247
5	4345	ELEM1	2	0	elem	30	30	1	0	106	23	13	10	7	1755	1542	1350	1233	992
6	2385	ELEM1	2	0	elem	9	9	0	3	57	15	11	9	7	1255	1176	1127	1044	894
7	2565	ELEM1	2	0	elem	5	5	2	2	47	10	9	9	1	754	681	657	657	112
8	5198	ELEM1	2	0	elem	10	10	4	0	NA	NA	NA	NA	NA	NA	NA	NA	NA	NA
9	7853	ELEM1	2	0	elem	9	183	6	0	NA	NA	NA	NA	NA	NA	NA	NA	NA	NA
10	3124	ELEM1	2	0	elem	5	5	1	3	NA	NA	NA	NA	NA	NA	NA	NA	NA	NA
11	7728	ELEM1	2	0	elem	9	9	0	1	NA	NA	NA	NA	NA	NA	NA	NA	NA	NA
12	4665	ELEM1	2	0	elem	10	10	8	0	NA	NA	NA	NA	NA	NA	NA	NA	NA	NA
13	9921	ELEM1	2	0	elem	8	8	6	0	NA	NA	NA	NA	NA	NA	NA	NA	NA	NA
14	14947	ELEM1	2	0	elem	30	30	4	2	NA	NA	NA	NA	NA	NA	NA	NA	NA	NA
15	15702	ELEM1	3	0	elem	14	14	10	3	NA	NA	NA	NA	NA	NA	NA	NA	NA	NA
16	3329	ELEM1	3	0	elem	12	12	8	3	NA	NA	NA	NA	NA	NA	NA	NA	NA	NA
17	2797	ELEM1	3	0	elem	12	26	9	0	58	19	9	8	6	1489	1359	1202	1153	980
18	9523	ELEM1	3	0	elem	4	4	4	3	42	10	7	6	3	766	665	593	563	352
19	6102	ELEM1	3	0	elem	15	115	10	3	99	24	15	15	12	2265	2056	1932	1932	1697
20	12087	ELEM1	3	0	elem	9	9	5	4	103	23	15	13	5	1749	1503	1392	1312	739
21	4914	ELEM1	3	0	elem	7	7	0	2	82	20	15	15	12	2481	2293	2225	2225	1980
22	16278	ELEM1	3	0	elem	11	11	8	0	43	10	9	8	5	970	908	897	865	654
23	18746	ELEM1	3	0	elem	4	4	2	2	41	13	10	10	4	1160	1084	1046	1046	587
24	1472	ELEM1	3	0	elem	16	16	11	3	104	32	15	15	15	2801	2546	2331	2331	2331
25	5440	ELEM1	3	0	elem	10	10	8	8	57	12	9	6	3	873	751	699	593	354
26	18742	ELEM1	3	0	elem	16	16	12	4	107	23	15	15	12	2623	2331	2216	2216	1963
27	14655	ELEM1	3	0	elem	11	19	8	3	85	17	14	12	5	1515	1337	1285	1193	650
28	4463	ELEM1	3	0	elem	24	27	1	1	75	23	12	11	7	1897	1726	1563	1531	1236
29	3300	ELEM1	3	0	elem	12	38	12	0	104	24	13	12	7	2003	1810	1623	1591	1149
30	12924	ELEM1	3	0	elem	30	30	1	3	86	21	14	12	7	1567	1417	1314	1253	886
31	9331	ELEM1	3	0	elem	11	44	11	0	74	22	13	13	5	1658	1518	1375	1375	709
32	16819	ELEM1	3	0	elem	10	14	10	10	97	24	15	14	8	1970	1766	1636	1598	1135
33	15383	ELEM1	4	0	elem	9	9	5	9	112	27	16	16	8	2255	2035	1880	1880	1281
34	11765	ELEM1	4	0	elem	13	38	13	1	132	28	17	17	13	2865	2590	2453	2453	2171
35	17151	ELEM1	4	0	elem	11	11	0	1	85	20	17	13	8	1842	1688	1651	1496	1089
36	7746	ELEM1	4	0	elem	30	35	1	1	130	42	17	15	13	2903	2666	2215	2141	1961
37	8093	ELEM1	4	0	elem	20	20	3	2	55	21	14	12	8	1684	1589	1489	1406	1095
38	10798	ELEM1	4	0	elem	15	55	13	0	111	18	17	14	12	2285	2047	2037	1929	1755
39	9772	ELEM1	4	0	elem	12	19	12	5	121	38	17	11	5	1992	1754	1422	1180	681
40	4276	ELEM1	4	0	elem	5	33	2	3	118	35	20	17	12	2852	2596	2395	2290	1950
41	9833	ELEM1	4	0	elem	30	190	1	1	112	21	18	17	13	2857	2556	2519	2484	2192
42	3640	ELEM1	4	0	elem	22	22	2	2	62	16	13	10	3	1117	1037	977	867	320
43	10054	ELEM1	4	0	elem	13	21	11	0	91	19	11	10	5	1507	1366	1227	1188	791
44	5330	ELEM1	4	0	elem	9	16	3	4	68	17	15	10	5	1444	1347	1309	1112	737
45	17765	ELEM1	4	0	elem	8	10	2	1	53	17	15	11	3	1361	1284	1251	1091	456
46	5206	ELEM1	4	0	elem	21	52	1	2	145	29	16	15	11	2395	2133	1927	1889	1573
47	8389	ELEM1	4	0	elem	11	11	1	1	NA	NA	NA	NA	NA	NA	NA	NA	NA	NA
48	11847	ELEM1	4	0	elem	5	31	4	2	46	14	8	4	0	553	477	374	248	0
49	4754	ELEM1	4	0	elem	4	5	0	4	130	25	15	15	13	2706	2391	2219	2219	2035
50	6170	ELEM1	4	0	elem	13	14	10	2	134	42	20	16	10	2994	2738	2349	2210	1709
51	17630	ELEM1	5	0	elem	19	19	1	1	77	43	21	16	14	3662	3535	3089	2889	2733
52	13465	ELEM1	5	0	midhigh	30	99	27	5	55	32	21	8	3	1889	1802	1628	1112	693
53	9999	ELEM1	5	0	elem	28	28	3	0	79	30	16	15	8	2256	2101	1879	1840	1350
54	6449	ELEM1	5	0	elem	22	22	20	3	70	45	29	19	15	3925	3832	3540	3185	2893
55	11656	ELEM1	5	0	midhigh	17	17	9	1	45	36	30	22	10	2913	2890	2778	2465	1621
56	10475	ELEM1	5	0	elem	30	30	2	1	74	38	19	17	10	2738	2692	2352	2272	1761
57	7204	ELEM1	5	0	elem	11	20	9	0	56	28	16	10	7	2026	1922	1675	1414	1174
58	10828	ELEM1	5	0	elem	30	30	12	0	66	36	18	14	8	2267	2161	1876	1735	1255
59	12868	ELEM1	5	0	elem	19	42	13	7	57	33	18	12	8	2199	2135	1862	1621	1344
60	12669	ELEM1	5	0	elem	30	30	3	1	67	38	22	18	15	3740	3657	3341	3215	2994
61	14190	ELEM1	5	0	elem	10	10	7	2	46	26	12	10	6	1519	1444	1223	1150	862
62	7262	ELEM1	5	0	elem	30	148	25	5	55	33	18	11	8	2157	2069	1796	1540	1336
63	4817	ELEM1	5	0	elem	18	18	18	1	60	38	34	25	15	4424	4395	4306	3917	3243
64	5756	ELEM1	5	0	elem	19	19	12	0	62	29	18	16	8	2441	2313	2108	2045	1397
65	12064	ELEM1	5	0	elem	19	19	10	14	NA	NA	NA	NA	NA	NA	NA	NA	NA	NA
66	11021	ELEM1	5	0	elem	7	11	4	5	70	47	37	21	16	4327	4245	4084	3429	3073
67	2371	ELEM1	5	0	elem	12	12	1	1	55	19	10	8	5	1581	1475	1313	1219	995
68	7670	ELEM1	5	0	elem	30	30	25	0	110	41	24	16	13	3456	3267	2934	2629	2369
69	16124	ELEM1	5	0	elem	11	11	0	0	NA	NA	NA	NA	NA	NA	NA	NA	NA	NA
70	10366	ELEM1	5	0	elem	11	12	1	10	42	25	15	12	6	1865	1792	1634	1520	1052
71	5890	ELEM1	2	1	elem	7	9	0	7	118	18	13	11	6	1675	1406	1313	1239	820
72	8789	ELEM1	2	1	elem	2	2	0	2	NA	NA	NA	NA	NA	NA	NA	NA	NA	NA
73	7736	ELEM1	2	1	elem	8	21	1	5	113	14	11	11	4	1342	1136	1101	1101	544
74	17640	ELEM1	2	1	elem	9	11	0	7	NA	NA	NA	NA	NA	NA	NA	NA	NA	NA
75	2289	ELEM1	2	1	elem	10	35	3	7	NA	NA	NA	NA	NA	NA	NA	NA	NA	NA
76	13233	ELEM1	2	1	elem	11	11	0	8	64	13	10	8	2	987	909	857	779	286
77	10286	ELEM1	2	1	elem	5	5	0	3	41	9	6	3	1	525	476	416	298	149
78	1088	ELEM1	2	1	elem	10	10	0	10	49	12	9	7	2	784	706	658	574	247
79	4345	ELEM1	2	1	elem	1	28	0	0	106	23	13	10	7	1755	1542	1350	1233	992
80	2385	ELEM1	2	1	elem	3	18	2	3	57	15	11	9	7	1255	1176	1127	1044	894
81	2565	ELEM1	2	1	elem	3	3	0	1	47	10	9	9	1	754	681	657	657	112
82	15702	ELEM1	3	0	elem	5	5	0	3	NA	NA	NA	NA	NA	NA	NA	NA	NA	NA
83	3329	ELEM1	3	0	elem	6	6	0	3	NA	NA	NA	NA	NA	NA	NA	NA	NA	NA
84	2797	ELEM1	3	0	elem	5	5	0	4	58	19	9	8	6	1489	1359	1202	1153	980
85	9523	ELEM1	3	0	elem	11	11	0	10	42	10	7	6	3	766	665	593	563	352
86	6102	ELEM1	3	0	elem	10	10	0	3	99	24	15	15	12	2265	2056	1932	1932	1697
87	12087	ELEM1	3	0	elem	5	5	2	5	103	23	15	13	5	1749	1503	1392	1312	739
88	4914	ELEM1	3	0	elem	5	5	0	2	82	20	15	15	12	2481	2293	2225	2225	1980
89	16278	ELEM1	3	0	elem	9	9	0	4	43	10	9	8	5	970	908	897	865	654
90	18746	ELEM1	3	0	elem	5	5	0	5	41	13	10	10	4	1160	1084	1046	1046	587
91	1472	ELEM1	3	0	elem	3	3	0	3	104	32	15	15	15	2801	2546	2331	2331	2331
92	5440	ELEM1	3	0	elem	4	4	0	4	57	12	9	6	3	873	751	699	593	354
93	18742	ELEM1	3	0	elem	7	7	0	7	107	23	15	15	12	2623	2331	2216	2216	1963
94	14655	ELEM1	3	0	elem	10	10	0	10	85	17	14	12	5	1515	1337	1285	1193	650
95	4463	ELEM1	3	0	elem	2	2	0	2	75	23	12	11	7	1897	1726	1563	1531	1236
96	3300	ELEM1	3	0	elem	2	2	0	1	104	24	13	12	7	2003	1810	1623	1591	1149
97	12924	ELEM1	3	0	elem	9	9	0	7	86	21	14	12	7	1567	1417	1314	1253	886
98	9331	ELEM1	3	0	elem	5	5	0	3	74	22	13	13	5	1658	1518	1375	1375	709
99	16819	ELEM1	3	0	elem	7	7	2	7	97	24	15	14	8	1970	1766	1636	1598	1135
100	4214	ELEM1	3	1	elem	7	7	2	7	57	2	0	0	0	149	29	0	0	0
101	17630	ELEM1	5	0	midhigh	10	10	0	1	77	43	21	16	14	3662	3535	3089	2889	2733
102	13465	ELEM1	5	0	midhigh	4	4	0	4	55	32	21	8	3	1889	1802	1628	1112	693
103	9999	ELEM1	5	0	midhigh	4	4	0	3	79	30	16	15	8	2256	2101	1879	1840	1350
104	6449	ELEM1	5	0	midhigh	8	8	0	6	70	45	29	19	15	3925	3832	3540	3185	2893
105	11656	ELEM1	5	0	midhigh	0	0	0	0	45	36	30	22	10	2913	2890	2778	2465	1621
106	10475	ELEM1	5	0	midhigh	7	7	0	7	74	38	19	17	10	2738	2692	2352	2272	1761
107	7204	ELEM1	5	0	midhigh	11	11	0	4	56	28	16	10	7	2026	1922	1675	1414	1174
108	17813	ELEM1	5	0	midhigh	0	0	0	0	NA	NA	NA	NA	NA	NA	NA	NA	NA	NA
109	10828	ELEM1	5	0	midhigh	6	6	0	6	66	36	18	14	8	2267	2161	1876	1735	1255
110	12868	ELEM1	5	0	midhigh	4	4	0	4	57	33	18	12	8	2199	2135	1862	1621	1344
111	12669	ELEM1	5	0	midhigh	8	8	0	0	67	38	22	18	15	3740	3657	3341	3215	2994
112	14190	ELEM1	5	0	midhigh	4	4	0	3	46	26	12	10	6	1519	1444	1223	1150	862
113	7262	ELEM1	5	0	midhigh	7	7	0	7	55	33	18	11	8	2157	2069	1796	1540	1336
114	4817	ELEM1	5	0	midhigh	6	13	0	5	60	38	34	25	15	4424	4395	4306	3917	3243
115	5756	ELEM1	5	0	midhigh	10	10	0	10	62	29	18	16	8	2441	2313	2108	2045	1397
116	12064	ELEM1	5	0	midhigh	4	4	0	3	NA	NA	NA	NA	NA	NA	NA	NA	NA	NA
117	11021	ELEM1	5	0	midhigh	9	16	0	6	70	47	37	21	16	4327	4245	4084	3429	3073
118	2371	ELEM1	5	0	midhigh	5	5	0	5	55	19	10	8	5	1581	1475	1313	1219	995
119	7670	ELEM1	5	0	midhigh	8	8	0	8	110	41	24	16	13	3456	3267	2934	2629	2369
120	16124	ELEM1	5	0	midhigh	6	6	2	5	NA	NA	NA	NA	NA	NA	NA	NA	NA	NA
121	10366	ELEM1	5	0	midhigh	6	6	0	4	42	25	15	12	6	1865	1792	1634	1520	1052
122	11775	HS1	10	0	midhigh	13	13	9	2	129	72	40	30	9	4190	4000	3433	3056	1487
123	14962	HS1	10	0	midhigh	30	30	23	16	125	75	38	30	12	4346	4166	3534	3228	1923
124	3484	HS1	10	0	midhigh	26	26	24	16	121	56	37	30	9	3829	3639	3303	3028	1318
125	7497	HS1	10	0	midhigh	1	1	0	0	NA	NA	NA	NA	NA	NA	NA	NA	NA	NA
126	10701	HS1	10	0	midhigh	17	22	12	11	137	100	65	41	16	6016	5834	5207	4348	2566
127	6482	HS1	10	0	midhigh	21	23	21	21	133	64	40	30	11	4111	3850	3453	3080	1770
128	2590	HS1	10	0	midhigh	13	15	10	8	82	46	22	16	3	2228	2112	1672	1433	452
129	12503	HS1	10	0	midhigh	21	21	16	3	103	54	35	25	11	3796	3649	3325	2932	1966
130	5642	HS1	10	0	midhigh	22	22	10	5	93	46	20	12	6	2241	2065	1588	1293	880
131	14960	HS1	10	0	midhigh	22	22	12	10	137	74	41	23	10	4087	3843	3283	2601	1691
132	2772	HS1	10	0	midhigh	12	15	3	4	NA	NA	NA	NA	NA	NA	NA	NA	NA	NA
133	1333	HS1	10	0	midhigh	5	6	3	1	113	32	11	7	1	1287	1041	710	548	219
134	13182	HS1	10	0	midhigh	21	25	21	18	143	66	34	20	3	3130	2808	2245	1686	477
135	13979	HS1	10	0	midhigh	6	9	4	4	135	83	52	38	22	5754	5555	5020	4498	3454
136	11758	HS1	10	0	midhigh	30	33	25	30	128	85	36	26	15	4702	4537	3700	3310	2545
137	8453	HS1	10	0	midhigh	30	30	28	18	89	45	33	18	6	2528	2347	2142	1604	773
138	1882	HS1	10	0	midhigh	26	26	23	17	126	70	33	20	9	3493	3255	2610	2077	1331
139	8034	HS1	10	0	midhigh	30	74	28	18	128	76	36	20	10	3700	3490	2769	2143	1466
140	10172	HS1	10	0	midhigh	30	44	29	30	119	54	30	20	11	3699	3510	3080	2703	1982
141	8919	HS1	10	0	midhigh	25	25	20	19	130	59	29	18	11	3467	3162	2622	2197	1720
142	13099	HS1	10	0	midhigh	23	23	19	8	115	61	28	16	7	2830	2637	2071	1594	1036
143	14012	HS1	10	0	midhigh	30	33	30	16	131	73	40	30	14	4447	4223	3699	3304	2199
144	11139	HS1	10	0	midhigh	30	40	29	26	141	90	43	30	10	4501	4273	3413	2891	1422
145	3209	HS1	10	0	midhigh	9	16	0	0	NA	NA	NA	NA	NA	NA	NA	NA	NA	NA
146	16726	HS1	10	0	midhigh	13	16	13	2	131	69	39	23	5	3411	3182	2638	2020	769
147	9029	HS1	10	0	midhigh	19	19	16	3	119	50	29	12	3	2215	2017	1689	1096	417
148	2497	HS1	10	0	midhigh	9	9	1	9	NA	NA	NA	NA	NA	NA	NA	NA	NA	NA
149	11851	HS1	10	0	midhigh	4	8	0	3	97	52	33	23	10	3127	2995	2676	2338	1379
150	11507	HS1	10	0	midhigh	17	17	12	6	132	66	41	29	16	4599	4344	3968	3461	2610
151	2888	HS1	10	0	midhigh	5	5	0	0	NA	NA	NA	NA	NA	NA	NA	NA	NA	NA
152	14293	HS1	10	0	midhigh	4	4	2	4	NA	NA	NA	NA	NA	NA	NA	NA	NA	NA
153	7824	HS1	10	0	midhigh	30	45	26	7	137	74	43	32	17	5245	4995	4449	4036	2899
154	3652	HS1	10	0	midhigh	22	102	0	15	111	50	29	18	9	2882	2661	2333	1887	1198
155	3526	HS1	10	0	midhigh	15	15	14	4	122	70	33	23	4	2989	2806	2172	1791	516
156	18097	HS1	10	0	midhigh	11	11	1	11	NA	NA	NA	NA	NA	NA	NA	NA	NA	NA
157	19213	HS1	9	0	midhigh	12	15	6	10	127	40	15	7	3	1620	1346	913	622	360
158	10580	HS1	9	0	midhigh	3	7	3	2	124	59	33	20	9	3108	2909	2434	1940	1181
159	11795	HS1	10	0	midhigh	5	5	1	4	NA	NA	NA	NA	NA	NA	NA	NA	NA	NA
160	16686	HS1	10	0	midhigh	23	23	14	15	129	70	31	19	10	3545	3333	2751	2302	1603
161	7685	HS1	10	0	midhigh	30	30	22	26	120	51	31	25	5	3036	2773	2473	2242	785
162	6389	HS1	10	0	midhigh	6	6	6	0	44	28	18	12	3	1513	1485	1306	1067	441
163	19176	HS1	10	0	midhigh	11	11	10	11	141	92	53	31	12	4731	4501	3875	3034	1684
164	17537	HS1	10	0	midhigh	6	6	6	0	126	81	51	45	23	6150	5992	5441	5219	3605
165	15451	HS1	10	0	midhigh	14	14	13	0	132	52	29	23	5	2831	2538	2114	1901	688
166	5040	HS1	10	0	midhigh	6	6	6	2	138	79	34	20	6	3442	3213	2451	1916	965
167	14908	HS1	10	0	midhigh	12	12	12	2	111	58	22	17	8	2684	2515	1844	1653	1055
168	19037	HS1	10	0	midhigh	24	24	17	7	132	58	31	23	7	3155	2909	2473	2153	1005
169	13153	HS1	10	0	midhigh	21	36	19	10	139	81	38	27	3	3522	3282	2573	2137	482
170	3420	HS1	10	0	midhigh	7	7	5	7	126	64	30	17	3	2586	2370	1834	1333	399
171	19837	HS1	10	0	midhigh	10	10	10	10	NA	NA	NA	NA	NA	NA	NA	NA	NA	NA
172	6891	HS1	10	0	midhigh	12	27	8	8	NA	NA	NA	NA	NA	NA	NA	NA	NA	NA
173	11517	HS1	10	0	midhigh	5	5	5	0	NA	NA	NA	NA	NA	NA	NA	NA	NA	NA
174	6560	HS1	10	0	midhigh	13	13	9	3	136	92	56	43	20	6019	5828	5203	4695	3159
175	7314	HS1	10	0	midhigh	8	8	8	0	125	91	52	33	12	4831	4704	4002	3252	1847
176	13851	HS1	10	0	midhigh	8	8	7	2	121	55	29	21	7	2967	2762	2303	1992	1014
177	3573	HS1	10	0	midhigh	21	21	13	3	126	72	38	27	13	3896	3714	3192	2769	1771
178	17242	HS1	10	0	midhigh	23	23	23	3	141	77	41	24	6	3544	3295	2608	1964	794
179	11015	HS1	10	0	midhigh	13	13	9	10	128	64	35	25	15	4072	3840	3345	2943	2167
180	14988	HS1	10	0	midhigh	14	14	12	0	131	78	46	33	8	3880	3675	3123	2619	905
181	8820	HS1	10	0	midhigh	30	48	30	23	128	62	37	26	19	4591	4277	3837	3408	2948
182	16347	HS1	10	0	midhigh	0	0	0	0	142	88	53	37	10	4710	4437	3787	3130	1294
183	19754	HS1	10	0	midhigh	16	17	10	5	137	77	43	31	11	4322	4101	3524	3056	1613
184	8405	HS1	10	0	midhigh	26	29	18	19	132	75	47	28	9	3844	3638	3110	2338	1154
185	9985	HS1	11	0	midhigh	17	17	13	8	89	42	15	10	3	1608	1433	970	786	339
186	1384	HS1	11	0	midhigh	16	16	14	8	130	63	38	27	10	3662	3463	3025	2634	1393
187	1277	HS1	11	0	midhigh	8	8	8	0	132	65	25	18	7	2885	2584	1892	1612	852
188	1850	HS1	11	0	midhigh	5	5	4	1	114	56	29	21	6	3052	2782	2298	2021	991
189	16089	HS1	11	0	midhigh	12	12	12	1	131	52	27	16	7	2794	2537	2092	1675	1031
190	4519	HS1	11	0	midhigh	7	7	4	0	131	58	33	21	9	3692	3404	3002	2533	1660
191	4618	HS1	11	0	midhigh	20	20	14	3	116	45	25	16	6	2777	2548	2216	1885	1169
192	18134	HS1	11	0	midhigh	13	13	9	0	134	69	32	24	11	3735	3493	2876	2541	1685
193	7237	HS1	11	0	midhigh	17	27	5	17	127	75	46	31	8	4084	3934	3442	2857	1229
194	1647	HS1	11	0	midhigh	19	19	5	8	136	76	37	21	5	3340	3061	2427	1841	757
195	4773	HS1	11	0	midhigh	2	2	2	2	134	59	36	26	12	3628	3353	2989	2576	1588
196	7400	HS1	10	0	midhigh	6	6	4	3	126	76	46	32	16	4854	4678	4175	3628	2493
197	9863	HS1	11	0	midhigh	30	30	19	30	130	67	36	29	15	4439	4227	3685	3403	2392
198	1839	HS1	11	0	midhigh	18	18	14	8	106	54	29	17	5	2650	2422	2016	1591	772
199	15719	HS1	12	0	midhigh	7	24	5	3	124	55	22	11	6	2401	2185	1612	1174	798
200	2985	HS1	9	0	midhigh	16	131	14	2	130	79	49	37	16	5258	5065	4532	4053	2608
201	1644	HS1	9	0	midhigh	12	12	11	3	110	52	31	21	6	2630	2466	2087	1722	710
202	6182	HS1	9	0	midhigh	16	117	16	3	NA	NA	NA	NA	NA	NA	NA	NA	NA	NA
203	5313	HS1	9	0	midhigh	7	103	6	0	123	53	16	10	6	2182	1958	1331	1114	834
204	18647	HS1	9	0	midhigh	16	50	3	0	96	55	29	18	11	3021	2901	2442	2058	1586
205	12451	HS1	9	0	midhigh	4	11	4	0	110	64	41	27	13	4058	3890	3497	2930	1856
206	4251	HS1	9	0	midhigh	8	8	2	0	141	80	38	24	7	3526	3273	2574	2040	833
207	7633	HS1	9	0	midhigh	13	48	10	3	138	99	48	36	16	5250	5089	4219	3751	2340
208	13298	HS1	9	0	midhigh	12	12	10	12	136	65	33	16	5	2820	2558	2031	1395	653
209	14815	HS1	9	0	midhigh	2	2	0	0	NA	NA	NA	NA	NA	NA	NA	NA	NA	NA
210	4287	HS1	9	0	midhigh	8	8	6	4	NA	NA	NA	NA	NA	NA	NA	NA	NA	NA
211	3341	HS1	9	0	midhigh	5	5	5	0	132	47	30	21	6	2847	2562	2239	1903	886
212	15680	HS1	9	0	midhigh	6	23	3	2	NA	NA	NA	NA	NA	NA	NA	NA	NA	NA
213	12378	HS1	9	0	midhigh	2	20	1	0	134	75	43	29	16	4735	4466	3938	3396	2509
214	11706	HS1	9	0	midhigh	4	20	4	4	119	68	29	15	4	2754	2518	1867	1343	618
215	16684	HS1	9	0	midhigh	15	29	11	6	134	92	42	28	11	4464	4286	3363	2844	1675
216	12517	HS1	9	0	midhigh	15	65	13	10	126	56	29	20	6	3018	2735	2321	1956	1020
217	16248	HS1	10	0	midhigh	20	40	16	16	142	70	31	22	4	3089	2750	2122	1775	512
218	15861	HS1	9	0	midhigh	6	18	3	2	119	49	23	17	5	2461	2232	1805	1569	752
219	8719	HS1	9	0	midhigh	24	44	0	0	10	1	1	1	0	101	92	92	92	0
220	11475	HS1	9	0	midhigh	30	65	23	30	125	59	24	10	3	2426	2170	1581	1063	507
221	6157	HS1	9	0	midhigh	23	37	0	1	127	60	27	20	3	2643	2411	1821	1540	385
222	3431	HS1	10	0	midhigh	4	27	0	2	110	56	30	16	6	2688	2468	2052	1522	892
223	2870	HS1	9	0	midhigh	7	9	3	1	133	70	35	17	6	3382	3101	2503	1778	990
224	5600	HS1	9	0	midhigh	10	40	8	10	123	49	27	16	1	2201	1972	1587	1160	103
225	14961	HS1	9	0	midhigh	21	21	18	21	133	79	52	34	16	5151	4990	4506	3829	2523
226	13052	HS1	9	0	midhigh	6	6	6	6	136	67	33	23	10	3689	3440	2855	2449	1566
227	6168	HS1	9	0	midhigh	10	21	9	4	132	53	29	19	8	2756	2487	2112	1730	977
228	9852	HS1	9	0	midhigh	6	6	6	5	56	24	9	7	3	1127	1006	739	645	363
229	7998	HS1	9	0	midhigh	10	109	10	0	131	92	54	36	15	5394	5248	4461	3771	2259
230	11797	HS1	9	0	midhigh	13	19	10	7	138	72	40	24	10	4030	3749	3219	2605	1522
231	17121	HS1	9	0	midhigh	9	12	6	4	128	66	26	19	10	3396	3133	2472	2201	1568
232	10940	HS1	9	0	midhigh	7	7	4	4	NA	NA	NA	NA	NA	NA	NA	NA	NA	NA
233	11631	HS1	9	0	midhigh	10	40	9	2	131	63	31	19	3	2743	2463	1875	1401	361
234	19523	HS1	9	0	midhigh	22	22	16	12	132	74	32	25	7	3908	3657	2954	2686	1430
235	16318	HS1	9	0	midhigh	13	52	11	3	132	81	48	31	13	4400	4198	3647	2999	1693
236	16814	HS1	9	0	midhigh	10	10	8	7	103	57	28	17	9	3176	2975	2477	2038	1522
237	14540	HS1	9	0	midhigh	2	2	2	2	139	89	51	33	13	4659	4427	3733	3060	1725
238	10958	HS1	9	0	midhigh	12	12	9	0	124	59	33	23	11	3887	3657	3162	2732	1781
239	15826	HS1	9	0	midhigh	14	47	14	2	130	52	33	24	12	3433	3135	2814	2493	1656
240	7887	HS1	9	0	midhigh	13	13	7	4	131	85	54	33	16	5410	5259	4710	3857	2732
241	7726	HS1	9	0	midhigh	7	32	4	0	NA	NA	NA	NA	NA	NA	NA	NA	NA	NA
242	12267	HS1	9	0	midhigh	7	7	7	7	134	80	49	34	13	4823	4597	4137	3561	2092
243	14691	HS1	9	0	midhigh	12	54	7	9	113	56	25	14	6	2541	2260	1733	1306	744
244	18070	HS1	9	0	midhigh	31	31	27	13	133	72	35	25	7	3315	3130	2465	2072	829
245	12222	HS1	9	0	midhigh	14	16	11	6	129	64	29	12	7	2730	2484	1873	1223	872
246	5745	HS1	9	0	midhigh	4	5	4	4	140	72	40	29	18	4747	4451	3931	3488	2755
247	14448	HS1	9	0	midhigh	28	28	25	0	132	68	43	29	10	3717	3473	3071	2495	1232
248	14077	HS1	9	0	midhigh	14	14	10	11	NA	NA	NA	NA	NA	NA	NA	NA	NA	NA
249	11254	HS1	9	0	midhigh	6	6	5	0	111	32	19	13	8	2079	1884	1668	1446	1123
250	16553	HS1	9	0	midhigh	19	51	14	17	106	48	30	28	12	3582	3377	3060	2975	1838
251	2010	HS1	9	0	midhigh	8	14	0	6	133	65	35	26	11	3997	3721	3203	2885	1826
252	3123	HS1	9	0	midhigh	0	0	0	0	124	47	26	23	11	3228	2972	2628	2514	1590
253	17731	HS1	9	0	midhigh	8	8	7	8	88	45	21	17	7	2595	2447	1987	1847	1182
254	18528	HS1	9	0	midhigh	12	12	11	9	113	32	20	11	3	1807	1528	1332	1002	452
255	16338	HS1	9	0	midhigh	21	80	21	21	143	108	56	34	15	5637	5492	4641	3809	2489
256	17617	HS1	9	0	midhigh	15	15	15	0	127	70	39	24	8	3405	3206	2712	2157	1045
257	19046	HS1	9	0	midhigh	15	21	12	5	138	89	53	41	21	6171	5952	5265	4819	3556
258	18979	HS1	9	0	midhigh	12	20	6	7	135	79	45	31	13	4408	4180	3623	3118	1912
259	10774	HS1	9	0	midhigh	17	212	17	5	141	90	42	28	5	3896	3677	2915	2430	828
260	19471	HS1	9	0	midhigh	30	30	27	1	124	62	18	10	3	2119	1889	1163	849	400
261	1151	HS1	9	0	midhigh	23	31	10	13	114	38	9	5	3	1484	1225	707	581	452
262	17849	HS1	9	0	midhigh	22	22	17	0	131	73	39	28	12	4411	4171	3560	3124	1861
263	7958	HS1	9	0	midhigh	30	69	22	20	NA	NA	NA	NA	NA	NA	NA	NA	NA	NA
264	3886	HS1	9	0	midhigh	30	30	26	3	101	32	15	7	5	1659	1445	1146	809	673
265	1096	HS1	9	0	midhigh	11	11	11	3	120	52	30	22	10	3291	3092	2699	2379	1509
266	17944	HS1	9	0	midhigh	29	32	24	17	139	79	42	34	16	5182	4920	4292	3977	2679
267	8530	HS1	10	0	midhigh	12	162	3	12	126	64	39	27	11	3571	3315	2907	2452	1337
268	2158	HS1	9	0	midhigh	7	77	5	6	139	95	41	24	9	4249	4054	3023	2358	1354
269	13050	HS1	9	0	midhigh	2	13	2	1	NA	NA	NA	NA	NA	NA	NA	NA	NA	NA
270	4983	HS1	9	0	midhigh	9	9	5	9	116	43	19	14	3	1826	1624	1282	1109	324
271	2697	HS1	9	0	midhigh	10	15	4	6	143	90	41	29	11	4554	4279	3501	3041	1695
272	7161	HS1	9	0	midhigh	15	15	11	14	123	64	34	17	5	3054	2854	2373	1715	891
273	12742	HS1	9	0	midhigh	8	78	8	8	NA	NA	NA	NA	NA	NA	NA	NA	NA	NA
274	14181	HS1	10	0	midhigh	9	9	9	6	141	110	55	35	17	5643	5486	4483	3701	2470
275	7522	HS1	9	0	midhigh	14	14	11	0	121	53	27	19	5	2780	2571	2183	1876	909
276	18054	HS1	9	0	midhigh	10	10	10	7	NA	NA	NA	NA	NA	NA	NA	NA	NA	NA
277	11775	HS1	10	0	midhigh	1	1	1	0	129	72	40	30	9	4190	4000	3433	3056	1487
278	14962	HS1	10	0	midhigh	12	12	4	8	125	75	38	30	12	4346	4166	3534	3228	1923
279	3484	HS1	10	0	midhigh	11	11	8	9	121	56	37	30	9	3829	3639	3303	3028	1318
280	10701	HS1	10	0	midhigh	13	13	11	5	137	100	65	41	16	6016	5834	5207	4348	2566
281	6482	HS1	10	0	midhigh	6	9	6	6	133	64	40	30	11	4111	3850	3453	3080	1770
282	2590	HS1	10	0	midhigh	17	19	11	14	82	46	22	16	3	2228	2112	1672	1433	452
283	12503	HS1	10	0	midhigh	22	22	15	0	103	54	35	25	11	3796	3649	3325	2932	1966
284	5642	HS1	10	0	midhigh	12	12	4	4	93	46	20	12	6	2241	2065	1588	1293	880
285	14960	HS1	10	0	midhigh	10	36	8	10	137	74	41	23	10	4087	3843	3283	2601	1691
286	7400	HS1	10	0	midhigh	7	7	0	0	126	76	46	32	16	4854	4678	4175	3628	2493
287	2772	HS1	10	0	midhigh	13	25	3	10	NA	NA	NA	NA	NA	NA	NA	NA	NA	NA
288	13731	HS1	10	0	midhigh	10	14	4	10	125	81	42	28	8	3949	3787	3114	2547	1098
289	1333	HS1	10	0	midhigh	14	14	9	14	113	32	11	7	1	1287	1041	710	548	219
290	13182	HS1	10	0	midhigh	17	17	17	17	143	66	34	20	3	3130	2808	2245	1686	477
291	13979	HS1	10	0	midhigh	5	5	3	3	135	83	52	38	22	5754	5555	5020	4498	3454
292	11758	HS1	10	0	midhigh	4	4	4	4	128	85	36	26	15	4702	4537	3700	3310	2545
293	8453	HS1	10	0	midhigh	15	15	15	12	89	45	33	18	6	2528	2347	2142	1604	773
294	1882	HS1	10	0	midhigh	4	4	3	4	126	70	33	20	9	3493	3255	2610	2077	1331
295	8034	HS1	10	0	midhigh	23	23	11	2	128	76	36	20	10	3700	3490	2769	2143	1466
296	10172	HS1	10	0	midhigh	9	9	8	9	119	54	30	20	11	3699	3510	3080	2703	1982
297	16930	HS1	10	0	midhigh	30	91	27	2	131	74	48	36	21	5529	5275	4793	4335	3335
298	15527	HS1	10	0	midhigh	0	0	0	0	96	41	21	14	10	2490	2307	1955	1710	1471
299	1839	HS1	11	0	midhigh	2	46	1	1	106	54	29	17	5	2650	2422	2016	1591	772
300	8919	HS1	10	0	midhigh	14	54	2	9	130	59	29	18	11	3467	3162	2622	2197	1720
301	13099	HS1	10	0	midhigh	6	23	4	2	115	61	28	16	7	2830	2637	2071	1594	1036
302	14012	HS1	10	0	midhigh	13	13	13	9	131	73	40	30	14	4447	4223	3699	3304	2199
303	11139	HS1	10	0	midhigh	22	22	22	0	141	90	43	30	10	4501	4273	3413	2891	1422
304	3209	HS1	10	0	midhigh	2	4	0	2	NA	NA	NA	NA	NA	NA	NA	NA	NA	NA
305	18648	HS1	10	0	midhigh	3	3	0	2	130	56	36	28	13	3881	3632	3284	2976	1861
306	9029	HS1	10	0	midhigh	14	14	11	3	119	50	29	12	3	2215	2017	1689	1096	417
307	11851	HS1	10	0	midhigh	7	7	3	7	97	52	33	23	10	3127	2995	2676	2338	1379
308	11507	HS1	10	0	midhigh	19	19	13	9	132	66	41	29	16	4599	4344	3968	3461	2610
309	2888	HS1	10	0	midhigh	14	14	0	0	NA	NA	NA	NA	NA	NA	NA	NA	NA	NA
310	14293	HS1	10	0	midhigh	6	6	4	3	NA	NA	NA	NA	NA	NA	NA	NA	NA	NA
311	7824	HS1	10	0	midhigh	12	12	7	4	137	74	43	32	17	5245	4995	4449	4036	2899
312	3652	HS1	10	0	midhigh	15	15	0	15	111	50	29	18	9	2882	2661	2333	1887	1198
313	3526	HS1	10	0	midhigh	13	13	13	2	122	70	33	23	4	2989	2806	2172	1791	516
314	18097	HS1	10	0	midhigh	2	2	1	1	NA	NA	NA	NA	NA	NA	NA	NA	NA	NA
315	11795	HS1	10	0	midhigh	2	2	0	0	NA	NA	NA	NA	NA	NA	NA	NA	NA	NA
316	4045	HS1	10	0	midhigh	9	9	9	6	86	30	16	11	0	1355	1180	952	754	0
317	16686	HS1	10	0	midhigh	17	17	12	15	129	70	31	19	10	3545	3333	2751	2302	1603
318	7685	HS1	10	0	midhigh	13	13	13	12	120	51	31	25	5	3036	2773	2473	2242	785
319	19176	HS1	10	0	midhigh	17	17	17	17	141	92	53	31	12	4731	4501	3875	3034	1684
320	5040	HS1	10	0	midhigh	0	0	0	0	138	79	34	20	6	3442	3213	2451	1916	965
321	14908	HS1	10	0	midhigh	2	9	2	2	111	58	22	17	8	2684	2515	1844	1653	1055
322	11979	HS1	10	0	midhigh	6	6	6	1	NA	NA	NA	NA	NA	NA	NA	NA	NA	NA
323	19037	HS1	10	0	midhigh	17	17	15	2	132	58	31	23	7	3155	2909	2473	2153	1005
324	3420	HS1	10	0	midhigh	7	7	7	7	126	64	30	17	3	2586	2370	1834	1333	399
325	19837	HS1	10	0	midhigh	10	10	10	9	NA	NA	NA	NA	NA	NA	NA	NA	NA	NA
326	6891	HS1	10	0	midhigh	18	18	12	6	NA	NA	NA	NA	NA	NA	NA	NA	NA	NA
327	11517	HS1	10	0	midhigh	0	0	0	0	NA	NA	NA	NA	NA	NA	NA	NA	NA	NA
328	6560	HS1	10	0	midhigh	13	13	9	4	136	92	56	43	20	6019	5828	5203	4695	3159
329	16624	HS1	10	0	midhigh	12	12	4	11	NA	NA	NA	NA	NA	NA	NA	NA	NA	NA
330	7314	HS1	10	0	midhigh	4	4	4	0	125	91	52	33	12	4831	4704	4002	3252	1847
331	13851	HS1	10	0	midhigh	7	7	7	1	121	55	29	21	7	2967	2762	2303	1992	1014
332	3573	HS1	10	0	midhigh	30	30	21	1	126	72	38	27	13	3896	3714	3192	2769	1771
333	17242	HS1	10	0	midhigh	8	8	6	1	141	77	41	24	6	3544	3295	2608	1964	794
334	14988	HS1	10	0	midhigh	6	6	6	0	131	78	46	33	8	3880	3675	3123	2619	905
335	16347	HS1	10	0	midhigh	3	3	0	3	142	88	53	37	10	4710	4437	3787	3130	1294
336	19754	HS1	10	0	midhigh	14	14	8	6	137	77	43	31	11	4322	4101	3524	3056	1613
337	8405	HS1	10	0	midhigh	4	4	1	3	132	75	47	28	9	3844	3638	3110	2338	1154
338	9985	HS1	11	0	midhigh	12	12	8	4	89	42	15	10	3	1608	1433	970	786	339
339	1384	HS1	11	0	midhigh	12	12	7	5	130	63	38	27	10	3662	3463	3025	2634	1393
340	1277	HS1	11	0	midhigh	6	6	6	0	132	65	25	18	7	2885	2584	1892	1612	852
341	4519	HS1	11	0	midhigh	8	8	4	0	131	58	33	21	9	3692	3404	3002	2533	1660
342	4618	HS1	11	0	midhigh	8	8	8	1	116	45	25	16	6	2777	2548	2216	1885	1169
343	18134	HS1	11	0	midhigh	19	19	14	0	134	69	32	24	11	3735	3493	2876	2541	1685
344	7237	HS1	11	0	midhigh	10	10	5	10	127	75	46	31	8	4084	3934	3442	2857	1229
345	1647	HS1	11	0	midhigh	30	30	29	30	136	76	37	21	5	3340	3061	2427	1841	757
346	4773	HS1	11	0	midhigh	3	8	3	3	134	59	36	26	12	3628	3353	2989	2576	1588
347	15719	HS1	12	0	midhigh	10	10	10	4	124	55	22	11	6	2401	2185	1612	1174	798
348	14961	HS1	9	0	midhigh	26	26	24	26	133	79	52	34	16	5151	4990	4506	3829	2523
349	6168	HS1	9	0	midhigh	10	38	9	2	132	53	29	19	8	2756	2487	2112	1730	977
350	11797	HS1	9	0	midhigh	6	21	1	6	138	72	40	24	10	4030	3749	3219	2605	1522
351	17121	HS1	9	0	midhigh	8	32	1	7	128	66	26	19	10	3396	3133	2472	2201	1568
352	10940	HS1	9	0	midhigh	0	0	0	0	NA	NA	NA	NA	NA	NA	NA	NA	NA	NA
353	11631	HS1	9	0	midhigh	5	35	5	1	131	63	31	19	3	2743	2463	1875	1401	361
354	19523	HS1	9	0	midhigh	17	17	11	11	132	74	32	25	7	3908	3657	2954	2686	1430
355	16318	HS1	9	0	midhigh	8	40	7	3	132	81	48	31	13	4400	4198	3647	2999	1693
356	16814	HS1	9	0	midhigh	10	10	10	5	103	57	28	17	9	3176	2975	2477	2038	1522
357	3697	HS1	9	0	midhigh	4	4	2	2	135	80	43	29	8	3953	3718	3090	2534	1075
358	19046	HS1	9	0	midhigh	15	15	13	5	138	89	53	41	21	6171	5952	5265	4819	3556
359	10774	HS1	9	0	midhigh	16	237	13	16	141	90	42	28	5	3896	3677	2915	2430	828
360	7958	HS1	9	0	midhigh	22	22	19	1	NA	NA	NA	NA	NA	NA	NA	NA	NA	NA
361	3886	HS1	9	0	midhigh	30	30	26	3	101	32	15	7	5	1659	1445	1146	809	673
362	1096	HS1	9	0	midhigh	11	11	7	7	120	52	30	22	10	3291	3092	2699	2379	1509
363	17944	HS1	9	0	midhigh	18	18	18	0	139	79	42	34	16	5182	4920	4292	3977	2679
364	8820	HS1	10	0	midhigh	28	28	25	28	128	62	37	26	19	4591	4277	3837	3408	2948
365	3460	MS1	5	0	midhigh	3	3	0	0	76	44	30	21	13	3652	3557	3268	2942	2374
366	19248	MS1	5	0	midhigh	10	10	0	8	81	38	27	18	8	2361	2301	2075	1730	1039
367	2076	MS1	5	0	midhigh	7	7	0	3	89	39	25	15	4	2098	2005	1742	1372	598
368	7596	MS1	5	0	midhigh	4	10	0	3	5	0	0	0	0	14	0	0	0	0
369	15027	MS1	5	0	midhigh	10	10	0	4	92	29	22	15	3	1671	1560	1403	1142	380
370	15557	MS1	5	0	midhigh	5	5	0	4	80	29	27	22	9	2639	2518	2479	2262	1298
371	10086	MS1	5	0	midhigh	13	13	0	4	87	31	22	11	2	1581	1464	1257	815	206
372	13296	MS1	5	0	midhigh	10	10	0	9	83	43	26	20	11	2880	2796	2436	2216	1606
373	3415	MS1	5	0	midhigh	5	342	0	0	82	34	33	27	7	2807	2730	2710	2439	1025
374	17705	MS1	5	0	midhigh	5	5	0	3	64	27	12	6	0	996	922	596	366	0
375	8022	MS1	5	0	midhigh	0	0	0	0	NA	NA	NA	NA	NA	NA	NA	NA	NA	NA
376	8061	MS1	5	0	midhigh	3	3	0	2	103	53	31	20	10	3629	3506	3079	2654	1860
377	8697	MS1	5	0	midhigh	5	5	0	0	112	34	23	16	4	2120	1878	1656	1378	508
378	8842	MS1	5	0	midhigh	4	4	0	2	77	38	33	20	5	2366	2291	2164	1676	615
379	15964	MS1	5	0	midhigh	9	9	0	3	113	13	11	10	3	1377	1140	1120	1075	517
380	10138	MS1	5	0	midhigh	17	34	0	7	NA	NA	NA	NA	NA	NA	NA	NA	NA	NA
381	11883	MS1	5	0	midhigh	6	6	0	4	65	36	29	17	6	2215	2167	2013	1550	796
382	2366	MS1	5	0	midhigh	8	8	0	1	75	37	32	16	5	2218	2129	2001	1352	676
383	16189	MS1	5	0	midhigh	6	6	0	1	74	36	35	20	8	2630	2564	2538	1957	1141
384	3996	MS1	5	0	midhigh	4	6	0	3	NA	NA	NA	NA	NA	NA	NA	NA	NA	NA
385	16271	MS1	5	0	midhigh	8	16	3	3	62	26	22	13	3	1548	1486	1408	1086	387
386	11666	MS1	5	0	midhigh	3	3	0	3	71	41	36	31	12	3361	3311	3196	2976	1737
387	17912	MS1	5	0	midhigh	17	17	0	12	80	33	32	22	4	2278	2178	2156	1767	576
388	16944	MS1	5	0	midhigh	5	5	0	5	85	31	22	12	8	1991	1883	1659	1296	1066
389	11484	MS1	5	0	midhigh	8	16	0	6	112	15	11	10	7	1418	1170	1120	1085	851
390	19088	MS1	5	0	midhigh	7	7	0	4	106	35	30	18	5	2192	2040	1953	1494	687
391	15921	MS1	5	0	midhigh	0	0	0	0	84	24	22	18	6	2034	1900	1864	1703	781
392	15254	MS1	5	0	midhigh	0	0	0	0	NA	NA	NA	NA	NA	NA	NA	NA	NA	NA
393	14333	MS1	5	0	midhigh	4	4	4	3	82	22	22	21	9	2535	2433	2433	2391	1414
394	16419	MS1	5	0	midhigh	13	13	0	5	54	35	25	20	10	2787	2757	2550	2347	1613
395	9104	MS1	5	0	midhigh	3	3	0	2	99	35	33	31	13	3678	3548	3515	3429	2133
396	6608	MS1	5	0	midhigh	6	6	0	4	90	28	25	15	2	1738	1621	1549	1155	238
397	19606	MS1	5	0	midhigh	7	14	0	6	99	11	10	10	7	1357	1152	1134	1134	902
398	10801	MS1	5	0	midhigh	7	21	0	4	80	40	35	20	10	2735	2674	2563	1978	1332
399	19136	MS1	5	0	midhigh	4	13	0	0	74	41	38	30	2	2592	2536	2466	2163	274
400	7648	MS1	5	0	midhigh	3	3	0	1	99	40	36	31	5	2807	2669	2579	2383	625
401	1340	MS1	6	0	midhigh	5	5	1	2	90	35	24	20	14	3369	3240	3077	2925	2482
402	6731	MS1	6	0	midhigh	10	11	0	3	133	47	25	18	17	5608	5365	5021	4771	4702
403	19172	MS1	6	0	midhigh	18	26	5	14	82	28	17	13	4	1624	1487	1315	1154	576
404	12098	MS1	6	0	midhigh	19	73	0	2	71	20	17	16	15	2680	2575	2545	2508	2411
405	15361	MS1	6	0	midhigh	2	2	0	2	111	35	25	20	12	3294	3108	2955	2766	2237
406	7114	MS1	6	0	midhigh	4	4	0	3	48	20	16	13	7	1672	1604	1525	1410	962
407	14155	MS1	6	0	midhigh	3	8	0	3	58	22	18	14	3	1593	1501	1447	1295	526
408	16070	MS1	6	0	midhigh	6	13	0	0	112	45	17	17	8	2419	2245	1809	1809	1102
409	4000	MS1	6	0	midhigh	4	5	0	4	115	38	27	20	16	3740	3531	3323	3048	2794
410	15200	MS1	6	0	midhigh	7	23	0	3	114	30	20	18	6	2209	1983	1817	1752	899
411	18138	MS1	6	0	midhigh	3	3	0	3	99	30	20	18	8	2239	2081	1901	1814	1145
412	11940	MS1	6	0	midhigh	5	8	0	4	NA	NA	NA	NA	NA	NA	NA	NA	NA	NA
413	13581	MS1	6	0	midhigh	7	38	0	5	85	21	18	17	16	2956	2812	2776	2737	2674
414	7753	MS1	6	0	midhigh	3	3	0	0	48	16	14	10	2	1039	977	939	788	241
415	13245	MS1	6	0	midhigh	7	40	0	1	111	39	21	20	17	4310	4104	3838	3797	3579
416	16626	MS1	6	0	midhigh	4	8	0	2	95	29	22	19	15	3300	3128	3036	2946	2661
417	5977	MS1	6	0	midhigh	20	20	0	14	115	26	19	18	16	3485	3248	3153	3122	2998
418	2722	MS1	6	0	midhigh	16	16	0	16	136	54	30	21	17	5102	4875	4464	4125	3852
419	17787	MS1	6	0	midhigh	12	12	0	6	103	32	18	17	15	4554	4378	4139	4107	3921
420	6863	MS1	6	0	midhigh	8	8	0	5	117	41	21	19	6	2894	2666	2316	2251	1213
421	19981	MS1	6	0	midhigh	22	45	0	13	126	35	22	20	16	4674	4421	4210	4145	3826
422	4615	MS1	6	0	midhigh	3	3	0	1	103	25	18	17	16	3976	3801	3711	3680	3600
423	8079	MS1	6	0	midhigh	6	7	0	4	54	24	17	16	6	1767	1681	1577	1532	824
424	4668	MS1	6	0	midhigh	3	3	0	3	120	44	25	19	17	5140	4954	4612	4373	4254
425	2800	MS1	6	0	midhigh	11	21	0	6	105	26	19	18	7	2336	2138	2038	2004	1175
426	12434	MS1	6	0	midhigh	19	19	0	18	71	28	19	18	16	3608	3487	3314	3280	3160
427	14905	MS1	6	0	midhigh	5	8	0	1	80	19	17	17	16	3300	3162	3128	3128	3067
428	19560	MS1	6	0	midhigh	3	6	0	3	NA	NA	NA	NA	NA	NA	NA	NA	NA	NA
429	2250	MS1	6	0	midhigh	14	14	0	13	89	19	17	14	11	1943	1732	1692	1580	1345
430	8457	MS1	6	0	midhigh	12	12	0	11	67	24	15	15	8	1918	1822	1686	1686	1163
431	11345	MS1	6	0	midhigh	16	32	0	5	107	36	24	21	16	3701	3519	3283	3171	2850
432	3929	MS1	6	0	midhigh	23	31	0	12	53	19	17	15	8	1872	1802	1771	1694	1125
433	17251	MS1	6	0	midhigh	3	3	0	2	112	40	26	19	8	3100	2895	2672	2400	1551
434	1303	MS1	6	0	midhigh	9	14	0	6	104	39	22	20	16	4250	4067	3790	3714	3426
435	7819	MS1	6	0	midhigh	5	9	0	5	77	23	17	17	8	2040	1910	1803	1803	1123
436	3103	MS1	6	0	midhigh	3	3	0	2	109	32	17	17	16	3733	3502	3258	3258	3176
437	3460	MS1	5	0	midhigh	6	6	0	0	76	44	30	21	13	3652	3557	3268	2942	2374
438	19248	MS1	5	0	midhigh	7	7	3	6	81	38	27	18	8	2361	2301	2075	1730	1039
439	2076	MS1	5	0	midhigh	3	3	3	1	89	39	25	15	4	2098	2005	1742	1372	598
440	7596	MS1	5	0	midhigh	18	38	15	14	5	0	0	0	0	14	0	0	0	0
441	15027	MS1	5	0	midhigh	21	66	16	21	92	29	22	15	3	1671	1560	1403	1142	380
442	15557	MS1	5	0	midhigh	8	8	4	0	80	29	27	22	9	2639	2518	2479	2262	1298
443	10086	MS1	5	0	midhigh	6	6	0	3	87	31	22	11	2	1581	1464	1257	815	206
444	13296	MS1	5	0	midhigh	15	15	8	10	83	43	26	20	11	2880	2796	2436	2216	1606
445	3415	MS1	5	0	midhigh	5	13	3	2	82	34	33	27	7	2807	2730	2710	2439	1025
446	17705	MS1	5	0	midhigh	12	12	9	2	64	27	12	6	0	996	922	596	366	0
447	8022	MS1	5	0	midhigh	30	136	3	6	NA	NA	NA	NA	NA	NA	NA	NA	NA	NA
448	8061	MS1	5	0	midhigh	8	8	5	2	103	53	31	20	10	3629	3506	3079	2654	1860
449	8697	MS1	5	0	midhigh	4	4	4	0	112	34	23	16	4	2120	1878	1656	1378	508
450	8842	MS1	5	0	midhigh	5	5	3	2	77	38	33	20	5	2366	2291	2164	1676	615
451	15964	MS1	5	0	midhigh	14	14	7	0	113	13	11	10	3	1377	1140	1120	1075	517
452	10138	MS1	5	0	midhigh	9	46	1	1	NA	NA	NA	NA	NA	NA	NA	NA	NA	NA
453	11883	MS1	5	0	midhigh	8	28	6	3	65	36	29	17	6	2215	2167	2013	1550	796
454	2366	MS1	5	0	midhigh	8	8	2	6	75	37	32	16	5	2218	2129	2001	1352	676
455	16189	MS1	5	0	midhigh	7	7	4	3	74	36	35	20	8	2630	2564	2538	1957	1141
456	3996	MS1	5	0	midhigh	0	0	0	0	NA	NA	NA	NA	NA	NA	NA	NA	NA	NA
457	16271	MS1	5	0	midhigh	12	12	0	3	62	26	22	13	3	1548	1486	1408	1086	387
458	11666	MS1	5	0	midhigh	7	7	4	5	71	41	36	31	12	3361	3311	3196	2976	1737
459	17912	MS1	5	0	midhigh	16	40	10	10	80	33	32	22	4	2278	2178	2156	1767	576
460	16944	MS1	5	0	midhigh	3	3	3	0	85	31	22	12	8	1991	1883	1659	1296	1066
461	11484	MS1	5	0	midhigh	0	0	0	0	112	15	11	10	7	1418	1170	1120	1085	851
462	19088	MS1	5	0	midhigh	22	22	8	8	106	35	30	18	5	2192	2040	1953	1494	687
463	15921	MS1	5	0	midhigh	1	1	1	0	84	24	22	18	6	2034	1900	1864	1703	781
464	15254	MS1	5	0	midhigh	0	0	0	0	NA	NA	NA	NA	NA	NA	NA	NA	NA	NA
465	14333	MS1	5	0	midhigh	11	11	11	10	82	22	22	21	9	2535	2433	2433	2391	1414
466	16419	MS1	5	0	midhigh	11	11	4	4	54	35	25	20	10	2787	2757	2550	2347	1613
467	9104	MS1	5	0	midhigh	10	10	4	10	99	35	33	31	13	3678	3548	3515	3429	2133
468	6608	MS1	5	0	midhigh	6	6	2	6	90	28	25	15	2	1738	1621	1549	1155	238
469	19606	MS1	5	0	midhigh	22	44	16	6	99	11	10	10	7	1357	1152	1134	1134	902
470	10801	MS1	5	0	midhigh	11	16	8	3	80	40	35	20	10	2735	2674	2563	1978	1332
471	19136	MS1	5	0	midhigh	15	19	11	0	74	41	38	30	2	2592	2536	2466	2163	274
472	7648	MS1	5	0	midhigh	7	9	1	0	99	40	36	31	5	2807	2669	2579	2383	625
473	1340	MS1	6	0	midhigh	14	20	9	3	90	35	24	20	14	3369	3240	3077	2925	2482
474	6731	MS1	6	0	midhigh	30	30	24	4	133	47	25	18	17	5608	5365	5021	4771	4702
475	19172	MS1	6	0	midhigh	30	60	20	9	82	28	17	13	4	1624	1487	1315	1154	576
476	12098	MS1	6	0	midhigh	16	77	12	12	71	20	17	16	15	2680	2575	2545	2508	2411
477	15361	MS1	6	0	midhigh	30	30	0	0	111	35	25	20	12	3294	3108	2955	2766	2237
478	7114	MS1	6	0	midhigh	26	26	17	5	48	20	16	13	7	1672	1604	1525	1410	962
479	14663	MS1	6	0	midhigh	12	12	10	0	91	33	21	19	8	2254	2141	1969	1894	1020
480	14155	MS1	6	0	midhigh	23	33	20	3	58	22	18	14	3	1593	1501	1447	1295	526
481	16070	MS1	6	0	midhigh	14	28	11	7	112	45	17	17	8	2419	2245	1809	1809	1102
482	4000	MS1	6	0	midhigh	13	13	10	11	115	38	27	20	16	3740	3531	3323	3048	2794
483	15200	MS1	6	0	midhigh	30	84	26	3	114	30	20	18	6	2209	1983	1817	1752	899
484	18138	MS1	6	0	midhigh	21	21	18	21	99	30	20	18	8	2239	2081	1901	1814	1145
485	13581	MS1	6	0	midhigh	30	45	26	21	85	21	18	17	16	2956	2812	2776	2737	2674
486	7753	MS1	6	0	midhigh	30	60	15	0	48	16	14	10	2	1039	977	939	788	241
487	13245	MS1	6	0	midhigh	30	69	28	0	111	39	21	20	17	4310	4104	3838	3797	3579
488	16626	MS1	6	0	midhigh	30	30	17	3	95	29	22	19	15	3300	3128	3036	2946	2661
489	6257	MS1	6	0	midhigh	30	30	26	3	55	22	14	13	3	1476	1413	1274	1237	496
490	5977	MS1	6	0	midhigh	17	17	14	4	115	26	19	18	16	3485	3248	3153	3122	2998
491	2722	MS1	6	0	midhigh	23	29	18	10	136	54	30	21	17	5102	4875	4464	4125	3852
492	17787	MS1	6	0	midhigh	30	30	24	4	103	32	18	17	15	4554	4378	4139	4107	3921
493	6863	MS1	6	0	midhigh	30	30	18	10	117	41	21	19	6	2894	2666	2316	2251	1213
494	19981	MS1	6	0	midhigh	18	18	14	11	126	35	22	20	16	4674	4421	4210	4145	3826
495	4615	MS1	6	0	midhigh	10	10	7	8	103	25	18	17	16	3976	3801	3711	3680	3600
496	8079	MS1	6	0	midhigh	16	16	14	13	54	24	17	16	6	1767	1681	1577	1532	824
497	4668	MS1	6	0	midhigh	7	7	4	3	120	44	25	19	17	5140	4954	4612	4373	4254
498	2800	MS1	6	0	midhigh	30	81	28	23	105	26	19	18	7	2336	2138	2038	2004	1175
499	12434	MS1	6	0	midhigh	30	41	23	8	71	28	19	18	16	3608	3487	3314	3280	3160
500	14905	MS1	6	0	midhigh	11	11	7	4	80	19	17	17	16	3300	3162	3128	3128	3067
501	19560	MS1	6	0	midhigh	3	6	0	3	NA	NA	NA	NA	NA	NA	NA	NA	NA	NA
502	2250	MS1	6	0	midhigh	18	18	18	10	89	19	17	14	11	1943	1732	1692	1580	1345
503	8457	MS1	6	0	midhigh	19	29	16	6	67	24	15	15	8	1918	1822	1686	1686	1163
504	11345	MS1	6	0	midhigh	24	24	21	4	107	36	24	21	16	3701	3519	3283	3171	2850
505	3929	MS1	6	0	midhigh	20	20	12	18	53	19	17	15	8	1872	1802	1771	1694	1125
506	17251	MS1	6	0	midhigh	30	30	24	7	112	40	26	19	8	3100	2895	2672	2400	1551
507	1303	MS1	6	0	midhigh	28	28	17	18	104	39	22	20	16	4250	4067	3790	3714	3426
508	7819	MS1	6	0	midhigh	15	15	12	6	77	23	17	17	8	2040	1910	1803	1803	1123
509	3103	MS1	6	0	midhigh	23	43	19	16	109	32	17	17	16	3733	3502	3258	3258	3176
510	3243	HS2	10	0	midhigh	8	8	0	1	138	26	12	6	3	1269	1038	748	547	351
511	10685	HS2	10	0	midhigh	2	22	2	0	97	16	11	7	1	891	734	644	492	146
512	10516	HS2	10	0	midhigh	5	5	3	5	NA	NA	NA	NA	NA	NA	NA	NA	NA	NA
513	16146	HS2	10	0	midhigh	0	0	0	0	128	29	12	6	1	1184	996	712	479	117
514	6941	HS2	10	0	midhigh	2	2	1	2	NA	NA	NA	NA	NA	NA	NA	NA	NA	NA
515	8861	HS2	10	0	midhigh	17	17	14	4	2	1	1	0	0	34	33	33	0	0
516	10563	HS2	10	0	midhigh	9	19	4	7	152	23	12	8	2	1255	995	787	649	245
517	19506	HS2	10	0	midhigh	20	20	20	20	103	27	14	10	1	1177	1026	814	662	100
518	16126	HS2	10	0	midhigh	10	12	6	10	153	26	10	4	1	1091	812	550	326	107
519	13522	HS2	10	0	midhigh	30	52	24	6	91	28	10	4	0	976	876	529	297	0
520	12765	HS2	10	0	midhigh	30	31	24	16	134	26	17	14	1	1585	1362	1208	1087	106
521	18667	HS2	10	0	midhigh	10	10	7	0	163	41	24	16	2	2078	1839	1529	1240	220
522	19126	HS2	10	0	midhigh	6	6	4	3	108	27	19	13	2	1676	1518	1376	1145	252
523	7289	HS2	10	0	midhigh	7	7	4	7	150	38	16	10	3	1742	1496	1095	862	340
524	9709	HS2	10	0	midhigh	11	11	9	2	76	21	9	4	1	844	711	469	296	109
525	8922	HS2	10	0	midhigh	28	28	26	12	128	18	7	5	1	919	684	476	404	105
526	2006	HS2	10	0	midhigh	26	26	26	21	86	16	7	5	0	694	548	407	325	0
527	9947	HS2	10	0	midhigh	14	14	9	14	122	17	8	5	2	1033	809	657	546	324
528	15260	HS2	10	0	midhigh	30	70	27	19	51	5	2	1	1	312	188	151	117	117
529	3863	HS2	10	0	midhigh	19	19	14	5	123	26	7	1	0	846	631	285	59	0
530	19148	HS2	10	0	midhigh	4	4	0	2	54	11	7	4	0	539	453	390	271	0
531	14682	HS2	10	0	midhigh	22	142	16	11	24	2	2	2	1	180	156	156	156	104
532	12732	HS2	10	0	midhigh	17	30	12	4	74	19	7	1	0	666	508	280	56	0
533	5549	HS2	10	0	midhigh	12	114	12	2	129	43	19	15	3	1914	1728	1315	1152	423
534	9023	HS2	10	0	midhigh	9	9	6	7	48	16	8	7	1	773	693	569	530	126
535	4502	HS2	10	0	midhigh	6	6	0	3	NA	NA	NA	NA	NA	NA	NA	NA	NA	NA
536	13084	HS2	10	0	midhigh	13	64	9	4	111	31	17	12	2	1667	1511	1281	1083	402
537	11842	HS2	10	0	midhigh	5	5	0	3	NA	NA	NA	NA	NA	NA	NA	NA	NA	NA
538	7678	HS2	10	0	midhigh	10	30	6	5	91	17	10	4	1	836	704	584	331	132
539	13127	HS2	10	0	midhigh	9	9	3	5	NA	NA	NA	NA	NA	NA	NA	NA	NA	NA
540	17729	HS2	10	0	midhigh	8	14	7	1	72	6	4	2	1	742	596	559	482	386
541	15812	HS2	10	0	midhigh	8	35	3	1	135	47	29	19	4	2475	2284	1928	1566	546
542	1426	HS2	10	0	midhigh	30	74	26	30	107	19	11	8	2	1253	1069	940	819	379
543	5360	HS2	10	0	midhigh	30	30	23	14	40	9	8	2	0	466	388	366	137	0
544	7461	HS2	10	0	midhigh	30	50	30	10	160	46	29	19	8	2734	2486	2218	1852	981
545	4323	HS2	10	0	midhigh	8	8	8	4	133	32	22	9	2	1618	1385	1213	725	212
546	8947	HS2	10	0	midhigh	1	33	1	1	132	24	8	3	1	1134	860	559	386	274
547	10641	HS2	10	0	midhigh	23	23	15	10	NA	NA	NA	NA	NA	NA	NA	NA	NA	NA
548	5577	HS2	10	0	midhigh	22	58	17	9	89	17	10	6	3	1046	907	759	588	355
549	14882	HS2	10	0	midhigh	9	11	6	7	59	7	5	3	0	463	347	314	239	0
550	12446	HS2	10	0	midhigh	9	9	9	0	128	33	10	7	1	1173	959	591	488	126
551	2975	HS2	10	0	midhigh	8	23	8	8	96	16	4	3	0	623	422	223	193	0
552	13167	HS2	10	0	midhigh	21	38	20	21	124	23	10	7	2	1207	972	721	611	231
553	1209	HS2	10	0	midhigh	8	211	8	5	84	15	7	4	1	716	581	447	333	106
554	7905	HS2	10	0	midhigh	23	23	18	2	125	30	18	10	3	1656	1453	1203	880	376
555	1556	HS2	10	0	midhigh	13	22	11	10	NA	NA	NA	NA	NA	NA	NA	NA	NA	NA
556	11067	HS2	10	0	midhigh	29	29	28	6	61	11	5	2	1	509	354	274	171	121
557	16152	HS2	10	0	midhigh	19	19	16	1	103	28	16	11	3	1533	1382	1141	955	373
558	11023	HS2	10	0	midhigh	30	30	29	11	137	33	12	4	0	1185	987	599	284	0
559	2418	HS2	10	0	midhigh	24	24	21	11	146	44	23	14	5	2423	2223	1857	1519	821
560	16160	HS2	10	0	midhigh	30	35	22	14	83	11	4	3	0	595	415	284	243	0
561	8023	HS2	10	0	midhigh	30	40	16	17	NA	NA	NA	NA	NA	NA	NA	NA	NA	NA
562	13673	HS2	10	0	midhigh	30	30	30	9	121	25	15	8	3	1437	1187	1028	746	418
563	18270	HS2	10	0	midhigh	30	61	28	13	96	22	10	8	2	1144	975	779	710	265
564	1000	HS2	10	0	midhigh	4	7	2	2	64	15	8	3	0	613	522	365	189	0
565	14370	HS2	10	0	midhigh	5	112	3	1	64	10	5	3	0	483	369	291	207	0
566	2067	HS2	10	0	midhigh	28	43	20	25	164	35	27	21	4	2402	2152	1997	1791	662
567	16065	HS2	10	0	midhigh	14	44	3	4	87	28	19	13	0	1445	1308	1142	917	0
568	19776	HS2	10	0	midhigh	8	8	6	0	89	24	10	4	0	884	750	506	281	0
569	11374	HS2	10	0	midhigh	14	44	6	3	67	25	23	20	6	1964	1905	1880	1766	773
570	3229	HS2	10	0	midhigh	10	17	8	4	160	36	19	13	4	2007	1710	1413	1193	561
571	8744	HS2	10	0	midhigh	17	37	12	5	128	42	22	13	2	1939	1711	1337	1021	241
572	16912	HS2	10	0	midhigh	12	17	10	1	112	28	17	10	3	1474	1307	1097	811	347
573	18276	HS2	10	0	midhigh	5	12	3	4	113	29	23	16	4	2004	1816	1696	1429	502
574	5677	HS2	10	0	midhigh	6	126	6	2	91	31	15	8	3	1566	1418	1109	812	465
575	9703	HS2	10	0	midhigh	10	28	10	0	85	16	6	3	1	761	594	433	307	127
576	14324	HS2	10	0	midhigh	11	131	10	5	139	38	22	16	3	2130	1919	1630	1380	509
577	16966	HS2	10	0	midhigh	1	1	0	0	NA	NA	NA	NA	NA	NA	NA	NA	NA	NA
578	9060	HS2	10	0	midhigh	7	7	5	0	85	13	5	3	0	559	408	285	207	0
579	4405	HS2	10	0	midhigh	7	7	0	2	66	9	3	2	0	405	264	154	112	0
580	4854	HS2	10	0	midhigh	6	6	6	6	137	29	20	16	4	1857	1631	1468	1307	429
581	18691	HS2	10	0	midhigh	30	50	26	15	126	32	15	6	1	1406	1169	827	497	120
582	13556	HS2	10	0	midhigh	5	5	2	3	124	16	13	11	3	1521	1146	1096	1018	418
583	16610	HS2	10	0	midhigh	23	42	15	4	104	32	18	9	1	1533	1353	1063	695	102
584	3750	HS2	10	0	midhigh	30	145	26	3	119	25	15	11	2	1402	1178	1003	868	246
585	11726	HS2	10	0	midhigh	8	8	8	0	15	1	0	0	0	46	14	0	0	0
586	15460	HS2	10	0	midhigh	14	14	14	14	107	28	18	14	4	1756	1605	1463	1291	486
587	3084	HS2	10	0	midhigh	5	45	3	4	135	42	19	9	2	1624	1401	1017	644	208
588	1532	HS2	10	0	midhigh	12	12	1	1	106	34	17	10	2	1513	1355	1089	812	213
589	7322	HS2	10	0	midhigh	8	18	0	6	NA	NA	NA	NA	NA	NA	NA	NA	NA	NA
590	14578	HS2	10	0	midhigh	18	18	13	5	110	28	15	11	3	1559	1380	1142	994	421
591	7242	HS2	10	0	midhigh	30	33	24	10	1	1	1	0	0	36	36	36	0	0
592	19641	HS2	10	0	midhigh	31	31	2	2	123	27	17	6	0	1248	1030	845	411	0
593	19362	HS2	10	0	midhigh	27	27	11	15	103	30	22	16	5	1841	1655	1495	1284	598
594	6494	HS2	11	0	midhigh	13	13	8	3	131	40	17	11	1	1761	1562	1138	913	227
595	1668	HS2	11	0	midhigh	16	38	16	5	53	20	16	13	2	1400	1350	1305	1185	406
596	12157	HS2	11	0	midhigh	17	42	17	4	148	47	16	9	2	1871	1638	1037	756	280
597	8473	HS2	11	0	midhigh	12	12	12	8	NA	NA	NA	NA	NA	NA	NA	NA	NA	NA
598	3659	HS2	11	0	midhigh	8	25	7	3	139	36	17	15	4	1895	1647	1359	1279	437
599	14849	HS2	11	0	midhigh	21	23	16	8	90	24	13	7	2	1125	960	789	577	267
600	6451	HS2	11	0	midhigh	30	104	30	23	143	45	27	20	6	2592	2385	2064	1803	761
601	7643	HS2	11	0	midhigh	30	30	23	10	76	12	4	2	0	531	379	236	159	0
602	8392	HS2	11	0	midhigh	28	28	4	1	138	18	4	3	3	847	583	372	330	330
603	13530	HS2	11	0	midhigh	7	7	7	0	88	25	10	6	1	1219	1074	812	645	210
604	11957	HS2	11	0	midhigh	30	30	30	4	244	229	211	184	102	22576	22533	22160	21073	15405
605	11963	HS2	11	0	midhigh	22	100	17	16	146	40	25	17	3	2269	2013	1743	1445	341
606	13390	HS2	11	0	midhigh	24	24	21	24	109	25	14	5	3	1266	1115	883	580	411
607	12327	HS2	11	0	midhigh	30	70	27	11	117	30	19	14	7	2063	1866	1650	1435	951
608	6414	HS2	11	0	midhigh	30	30	28	9	1	1	0	0	0	13	13	0	0	0
609	5350	HS2	11	0	midhigh	6	49	0	6	NA	NA	NA	NA	NA	NA	NA	NA	NA	NA
610	12179	HS2	11	0	midhigh	21	21	13	11	65	14	3	1	1	587	456	247	176	176
611	4553	HS2	11	0	midhigh	4	4	0	0	NA	NA	NA	NA	NA	NA	NA	NA	NA	NA
612	7146	HS2	11	0	midhigh	30	30	28	0	78	23	8	5	0	853	716	431	307	0
613	15031	HS2	11	0	midhigh	27	27	22	8	117	24	16	14	2	1653	1455	1296	1214	201
614	14445	HS2	11	0	midhigh	18	208	16	9	120	42	30	21	5	2516	2372	2158	1812	606
615	16050	HS2	11	0	midhigh	9	9	6	7	114	32	16	9	1	1305	1162	873	610	113
616	19130	HS2	11	0	midhigh	10	10	9	1	137	48	26	14	6	2429	2246	1853	1398	751
617	6347	HS2	11	0	midhigh	9	9	6	6	112	18	8	6	0	908	727	514	442	0
618	14222	HS2	11	0	midhigh	28	28	17	15	94	28	18	12	4	1709	1571	1403	1141	544
619	15972	HS2	11	0	midhigh	5	5	0	1	147	33	15	8	0	1429	1175	843	571	0
620	3074	HS2	11	0	midhigh	10	10	10	10	119	31	14	8	1	1462	1294	970	737	220
621	12246	HS2	11	0	midhigh	13	13	0	0	NA	NA	NA	NA	NA	NA	NA	NA	NA	NA
622	10292	HS2	11	0	midhigh	28	28	24	16	17	13	8	2	0	434	430	337	103	0
623	10454	HS2	11	0	midhigh	11	39	7	1	89	16	12	6	3	983	881	804	567	376
624	16593	HS2	11	0	midhigh	1	1	1	0	101	17	10	6	1	904	704	582	440	125
625	14583	HS2	11	0	midhigh	19	49	19	1	90	17	8	5	2	951	755	607	495	316
626	18075	HS2	11	0	midhigh	15	15	4	3	NA	NA	NA	NA	NA	NA	NA	NA	NA	NA
627	3481	HS2	11	0	midhigh	30	36	24	14	109	37	20	13	3	1811	1692	1385	1128	376
628	11028	HS2	11	0	midhigh	16	16	14	16	143	29	11	5	2	1250	1025	713	498	299
629	17825	HS2	11	0	midhigh	1	2	1	1	87	11	6	2	1	584	464	362	216	165
630	11218	HS2	11	0	midhigh	23	23	22	9	79	8	1	1	1	458	302	169	169	169
631	6946	HS2	11	0	midhigh	7	32	4	4	86	16	6	4	0	696	508	377	311	0
632	9443	HS2	11	0	midhigh	10	110	4	7	115	31	19	10	3	1718	1506	1271	917	438
633	7477	HS2	11	0	midhigh	5	5	1	2	81	37	17	9	3	1501	1399	1033	747	322
634	2989	HS2	11	0	midhigh	13	33	11	5	156	38	23	12	2	2112	1880	1609	1205	380
635	14122	HS2	11	0	midhigh	5	5	4	1	57	17	7	4	1	772	682	508	387	152
636	14589	HS2	11	0	midhigh	7	57	7	7	129	28	20	11	4	1647	1446	1320	990	514
637	5814	HS2	11	0	midhigh	30	30	28	20	119	20	9	8	0	1005	762	613	565	0
638	1515	HS2	11	0	midhigh	30	30	21	10	101	29	11	6	0	1047	931	598	400	0
639	4335	HS2	11	0	midhigh	15	29	9	7	NA	NA	NA	NA	NA	NA	NA	NA	NA	NA
640	2057	HS2	11	0	midhigh	2	2	2	0	1	1	1	1	0	60	60	60	60	0
641	6893	HS2	11	0	midhigh	17	17	11	4	153	27	12	6	0	1133	879	646	411	0
642	9024	HS2	11	0	midhigh	9	16	7	6	NA	NA	NA	NA	NA	NA	NA	NA	NA	NA
643	9168	HS2	11	0	midhigh	15	15	10	0	132	32	16	7	3	1689	1460	1133	773	531
644	15942	HS2	11	0	midhigh	30	30	30	0	144	38	26	14	5	2287	2039	1852	1369	755
645	5630	HS2	11	0	midhigh	30	30	14	22	83	14	6	4	1	780	627	484	398	173
646	11370	HS2	11	0	midhigh	30	30	25	0	143	51	35	20	6	2700	2490	2190	1644	697
647	7299	HS2	11	0	midhigh	2	2	0	2	142	41	21	18	8	2509	2273	1921	1820	978
648	15105	HS2	11	0	midhigh	5	5	5	5	166	22	13	8	3	1537	1234	1057	865	469
649	7307	HS2	11	0	midhigh	30	45	26	5	124	35	26	18	5	2235	2053	1906	1569	671
650	17611	HS2	11	0	midhigh	19	19	11	15	149	28	12	6	2	1445	1162	881	645	310
651	13507	HS2	11	0	midhigh	20	27	16	16	130	33	19	12	3	1748	1549	1320	1038	328
652	10613	HS2	11	0	midhigh	22	52	14	10	100	20	11	4	2	924	783	628	358	216
653	17203	HS2	11	0	midhigh	13	13	12	6	87	28	9	3	3	1131	1022	665	422	422
654	12073	HS2	11	0	midhigh	5	5	5	0	121	20	10	6	1	998	742	591	456	101
655	19628	HS2	11	0	midhigh	30	30	0	30	105	30	12	7	4	1354	1183	887	716	499
656	19338	HS2	11	0	midhigh	30	32	30	5	169	35	17	10	4	1839	1582	1265	1000	513
657	6051	HS2	11	0	midhigh	15	15	12	13	138	21	14	11	6	1738	1496	1368	1274	846
658	4090	HS2	11	0	midhigh	26	61	22	9	82	24	17	11	2	1385	1254	1115	868	218
659	9537	HS2	11	0	midhigh	2	2	2	2	108	30	13	4	2	1179	998	702	378	236
660	15388	HS2	11	0	midhigh	30	33	28	5	126	30	18	10	1	1565	1325	1113	798	112
661	12105	HS2	11	0	midhigh	5	5	2	5	118	33	20	10	4	1823	1627	1383	999	561
662	14723	HS2	11	0	midhigh	8	43	5	5	105	22	11	5	1	950	735	582	372	108
663	12128	HS2	11	0	midhigh	5	5	1	1	91	26	10	6	2	1120	971	685	530	279
664	13363	HS2	11	0	midhigh	14	140	14	13	113	30	20	11	2	1632	1472	1305	938	228
665	12539	HS2	11	0	midhigh	13	18	8	3	162	30	17	11	3	1769	1519	1285	1034	441
666	1165	HS2	11	0	midhigh	13	18	8	3	NA	NA	NA	NA	NA	NA	NA	NA	NA	NA
667	8582	HS2	11	0	midhigh	18	18	13	2	23	8	0	0	0	148	103	0	0	0
668	4361	HS2	11	0	midhigh	18	18	17	8	128	38	29	22	6	2428	2279	2087	1808	717
669	14068	HS2	11	0	midhigh	13	17	5	3	NA	NA	NA	NA	NA	NA	NA	NA	NA	NA
670	7078	HS2	11	0	midhigh	15	15	15	14	184	60	33	22	4	2978	2650	2205	1792	496
671	13584	HS2	11	0	midhigh	5	48	3	2	122	39	26	11	3	2210	1999	1773	1165	608
672	10468	HS2	11	0	midhigh	30	30	0	30	133	23	8	3	1	945	678	434	254	114
673	8703	HS2	11	0	midhigh	17	17	11	5	122	31	11	4	2	1254	1052	744	467	310
674	10690	HS2	11	0	midhigh	5	5	3	3	96	23	6	6	2	1065	833	566	566	278
675	15675	HS2	11	0	midhigh	15	30	12	1	17	14	9	0	0	438	426	337	0	0
676	12468	HS2	11	0	midhigh	12	132	10	2	109	23	10	4	1	1071	884	654	421	171
677	4805	HS2	11	0	midhigh	7	17	7	7	103	25	8	3	0	842	665	398	196	0
678	1561	HS2	11	0	midhigh	23	23	14	23	165	42	19	14	3	2181	1937	1500	1272	441
679	6002	HS2	11	0	midhigh	16	36	15	7	108	42	28	18	10	2681	2540	2276	1915	1346
680	6245	HS2	11	0	midhigh	30	30	26	7	114	31	7	2	1	980	803	370	191	138
681	11243	HS2	11	0	midhigh	30	30	27	22	85	16	10	6	1	910	780	674	509	174
682	17986	HS2	11	0	midhigh	23	23	21	15	136	23	14	6	3	1444	1254	1094	767	568
683	6256	HS2	11	0	midhigh	30	30	28	4	129	39	22	12	6	2245	2063	1732	1316	830
684	16703	HS2	11	0	midhigh	14	14	11	13	1	0	0	0	0	2	0	0	0	0
685	10677	HS2	11	0	midhigh	15	25	12	12	135	31	11	10	2	1385	1175	807	766	238
686	9757	HS2	11	0	midhigh	30	41	28	8	126	57	38	27	10	3411	3248	2862	2450	1208
687	7521	HS2	11	0	midhigh	5	5	3	4	112	48	25	14	2	2032	1893	1486	1052	270
688	3977	HS2	11	0	midhigh	26	26	0	0	NA	NA	NA	NA	NA	NA	NA	NA	NA	NA
689	5921	HS2	11	0	midhigh	30	30	29	22	133	28	14	7	2	1373	1125	890	625	275
690	14326	HS2	11	0	midhigh	21	133	16	2	NA	NA	NA	NA	NA	NA	NA	NA	NA	NA
691	19057	HS2	12	0	midhigh	9	9	7	3	NA	NA	NA	NA	NA	NA	NA	NA	NA	NA
692	3121	HS2	12	0	midhigh	3	3	3	3	81	20	13	9	2	1078	970	869	703	222
693	15742	HS2	12	0	midhigh	30	30	24	30	136	31	18	13	4	1670	1462	1244	1066	465
694	16504	HS2	12	0	midhigh	6	6	6	6	116	28	12	8	1	1200	1023	770	614	114
695	4200	HS2	12	0	midhigh	21	99	17	9	69	14	10	5	1	726	625	556	356	112
696	19431	HS2	12	0	midhigh	20	25	18	9	101	24	13	9	5	1547	1399	1236	1074	762
697	3560	HS2	12	0	midhigh	30	90	28	13	123	30	13	8	1	1209	1077	760	582	102
698	9321	HS2	12	0	midhigh	11	79	11	1	136	43	25	14	6	2314	2126	1840	1427	864
699	15318	HS2	12	0	midhigh	9	9	3	6	98	24	7	4	1	990	784	470	369	161
700	11590	HS2	12	0	midhigh	30	30	28	4	NA	NA	NA	NA	NA	NA	NA	NA	NA	NA
701	13047	HS2	12	0	midhigh	5	5	3	4	43	17	12	8	1	874	836	713	564	107
702	2117	HS2	12	0	midhigh	29	43	26	2	114	54	36	30	18	3873	3715	3406	3184	2345
703	15141	HS2	12	0	midhigh	9	9	6	2	80	22	14	6	2	1059	952	828	514	241
704	19865	HS2	12	0	midhigh	30	30	27	0	1	0	0	0	0	6	0	0	0	0
705	3164	HS2	12	0	midhigh	4	4	2	0	NA	NA	NA	NA	NA	NA	NA	NA	NA	NA
706	9257	HS2	12	0	midhigh	7	67	7	4	103	25	14	8	4	1559	1379	1186	958	642
707	10744	HS2	12	0	midhigh	13	13	13	5	66	23	10	2	1	847	759	511	177	123
708	11230	HS2	12	0	midhigh	20	53	20	6	101	24	15	5	2	1150	971	814	425	226
709	1486	HS2	12	0	midhigh	30	50	28	28	92	30	24	18	7	2214	2112	1988	1749	994
710	9312	HS2	12	0	midhigh	30	70	21	25	NA	NA	NA	NA	NA	NA	NA	NA	NA	NA
711	6297	HS2	12	0	midhigh	30	41	26	13	137	46	30	19	11	2866	2676	2395	1938	1365
712	8213	HS2	12	0	midhigh	4	4	2	0	88	21	7	4	0	751	638	391	281	0
713	2659	HS2	12	0	midhigh	30	85	24	18	125	36	22	11	2	1707	1495	1236	827	230
714	1121	HS2	12	0	midhigh	5	106	5	2	103	23	19	13	1	1475	1373	1294	1067	177
715	19105	HS2	12	0	midhigh	10	45	7	8	157	42	24	15	7	2444	2189	1857	1493	927
716	17514	HS2	12	0	midhigh	23	23	23	1	56	22	19	14	3	1549	1508	1433	1227	487
717	8002	HS2	12	0	midhigh	20	20	20	20	NA	NA	NA	NA	NA	NA	NA	NA	NA	NA
718	14677	HS2	12	0	midhigh	19	19	17	1	131	48	29	25	14	3395	3197	2851	2697	1975
719	8891	HS2	12	0	midhigh	7	67	6	0	137	28	17	10	5	1820	1568	1376	1085	651
720	1666	HS2	12	0	midhigh	23	64	20	7	137	35	18	15	5	1984	1782	1516	1416	686
721	8498	HS2	12	0	midhigh	3	3	0	1	NA	NA	NA	NA	NA	NA	NA	NA	NA	NA
722	10533	HS2	12	0	midhigh	10	12	9	10	136	40	18	7	0	1511	1299	920	493	0
723	14989	HS2	12	0	midhigh	27	27	26	13	99	23	4	2	2	893	724	365	295	295
724	12601	HS2	12	0	midhigh	24	24	24	17	63	17	9	4	1	692	631	504	315	104
725	18883	HS2	12	0	midhigh	16	41	16	0	102	33	17	8	4	1523	1361	1076	729	437
726	7493	HS2	12	0	midhigh	14	14	13	2	89	17	9	6	3	1202	1063	963	847	673
727	19450	HS2	12	0	midhigh	30	95	27	0	97	34	26	17	11	2503	2390	2275	1922	1510
728	7486	HS2	12	0	midhigh	16	16	10	0	112	36	19	11	3	1690	1528	1188	892	376
729	6376	HS2	12	0	midhigh	10	10	8	9	NA	NA	NA	NA	NA	NA	NA	NA	NA	NA
730	6554	HS2	12	0	midhigh	17	17	16	3	117	14	6	5	2	1086	842	702	662	487
731	16406	HS2	12	0	midhigh	13	31	9	1	NA	NA	NA	NA	NA	NA	NA	NA	NA	NA
732	12928	HS2	12	0	midhigh	12	132	11	11	72	21	14	7	3	1147	1051	928	647	381
733	18113	HS2	12	0	midhigh	12	27	12	0	77	23	6	6	1	835	756	440	440	105
734	5107	HS2	12	0	midhigh	19	84	16	0	NA	NA	NA	NA	NA	NA	NA	NA	NA	NA
735	16615	HS2	12	0	midhigh	10	10	1	1	141	38	22	11	2	1728	1520	1256	845	262
736	14371	HS2	12	0	midhigh	30	30	30	17	150	40	25	15	2	2002	1769	1533	1157	308
737	14912	HS2	12	0	midhigh	5	30	5	3	68	16	8	6	2	1236	1126	983	911	626
738	12504	HS2	12	0	midhigh	12	12	12	6	94	34	21	12	3	1683	1540	1301	969	403
739	16247	HS2	12	0	midhigh	23	23	20	11	139	43	28	27	5	2932	2699	2400	2351	766
740	1378	HS2	12	0	midhigh	28	28	28	0	109	33	20	10	5	1887	1736	1503	1104	766
741	14061	HS2	12	0	midhigh	23	46	23	16	219	52	33	24	17	5224	4810	4477	4094	3557
742	13740	HS2	12	0	midhigh	27	27	23	5	138	38	27	17	3	2234	1997	1803	1398	447
743	4021	HS2	12	0	midhigh	28	28	28	0	58	23	10	7	1	951	874	660	552	172
744	3974	HS2	12	0	midhigh	20	20	20	2	114	37	24	13	4	1913	1759	1526	1076	482
745	13598	HS2	12	0	midhigh	4	54	0	1	NA	NA	NA	NA	NA	NA	NA	NA	NA	NA
746	1035	HS2	12	0	midhigh	17	17	14	5	131	20	10	6	1	1015	792	616	452	113
747	13145	HS2	12	0	midhigh	23	23	20	15	149	42	18	11	4	1853	1601	1214	933	448
748	19902	HS2	12	0	midhigh	26	86	24	15	102	21	10	6	1	1034	824	650	474	145
749	5849	HS2	12	0	midhigh	30	226	27	1	148	39	16	14	7	2206	1945	1571	1478	944
750	12495	HS2	12	0	midhigh	30	70	22	1	137	65	40	28	12	3980	3820	3390	2892	1706
751	9860	HS2	12	0	midhigh	9	41	4	6	NA	NA	NA	NA	NA	NA	NA	NA	NA	NA
752	3647	HS2	12	0	midhigh	16	28	16	9	122	31	16	8	2	1370	1203	957	681	258
753	19525	HS2	12	0	midhigh	24	24	22	9	76	16	9	7	0	845	726	621	536	0
754	18180	HS2	12	0	midhigh	12	24	12	1	99	33	22	14	5	1934	1814	1581	1289	699
755	10278	HS2	12	0	midhigh	24	24	22	0	112	25	9	4	2	1072	830	580	362	227
756	14427	HS2	12	0	midhigh	5	12	5	1	59	15	10	5	1	782	695	608	425	113
757	2360	HS2	12	0	midhigh	20	80	6	15	NA	NA	NA	NA	NA	NA	NA	NA	NA	NA
758	8193	HS2	12	0	midhigh	8	8	8	4	NA	NA	NA	NA	NA	NA	NA	NA	NA	NA
759	6244	HS2	12	0	midhigh	30	56	27	4	66	6	3	0	0	274	165	117	0	0
760	3714	HS2	12	0	midhigh	9	44	4	2	NA	NA	NA	NA	NA	NA	NA	NA	NA	NA
761	18414	HS2	12	0	midhigh	23	23	20	19	113	23	14	10	1	1284	1037	875	710	127
762	8057	HS2	12	0	midhigh	12	12	12	2	69	14	5	4	1	653	542	383	337	109
763	1843	HS2	12	0	midhigh	20	51	16	10	113	46	26	17	1	2002	1845	1467	1126	101
764	7897	HS2	12	0	midhigh	6	6	0	3	NA	NA	NA	NA	NA	NA	NA	NA	NA	NA
765	6175	HS2	12	0	midhigh	15	15	11	6	NA	NA	NA	NA	NA	NA	NA	NA	NA	NA
766	19823	HS2	12	0	midhigh	30	30	30	0	125	29	15	6	5	1583	1381	1131	760	692
767	19397	HS2	12	0	midhigh	9	53	6	4	90	4	2	1	0	324	117	88	51	0
768	13398	HS2	12	0	midhigh	6	6	0	1	NA	NA	NA	NA	NA	NA	NA	NA	NA	NA
769	16518	HS2	12	0	midhigh	13	13	10	5	123	39	28	22	8	2605	2437	2220	1974	934
770	14081	HS2	12	0	midhigh	25	25	0	0	188	42	13	9	3	1939	1593	1032	871	469
771	19900	HS2	12	0	midhigh	30	201	25	7	113	18	13	8	4	1210	1049	977	764	467
772	11946	HS2	12	0	midhigh	30	39	30	1	29	5	3	2	0	245	200	163	132	0
773	11076	HS2	12	0	midhigh	14	14	9	0	120	34	20	11	3	1665	1431	1179	852	308
774	6894	HS2	12	0	midhigh	30	30	0	22	NA	NA	NA	NA	NA	NA	NA	NA	NA	NA
775	16281	HS2	12	0	midhigh	30	30	27	10	76	22	12	9	3	1157	1032	834	723	324
776	3896	HS2	12	0	midhigh	5	5	0	2	NA	NA	NA	NA	NA	NA	NA	NA	NA	NA
777	4858	HS2	12	0	midhigh	23	83	10	8	108	31	12	8	2	1322	1132	791	650	246
778	11183	HS2	12	0	midhigh	20	35	14	5	79	24	19	13	6	1662	1571	1483	1255	709
779	18291	HS2	12	0	midhigh	5	20	0	5	NA	NA	NA	NA	NA	NA	NA	NA	NA	NA
780	7211	HS2	12	0	midhigh	29	54	29	18	119	41	31	20	11	2843	2672	2512	2062	1394
781	9088	HS2	12	0	midhigh	20	30	20	3	155	45	22	15	5	2264	2038	1634	1382	665
782	3038	HS2	12	0	midhigh	30	30	1	0	128	26	14	10	4	1429	1262	1051	872	474
783	14467	HS2	12	0	midhigh	6	6	0	1	90	20	11	10	9	1463	1339	1158	1116	1019
784	17830	HS2	12	0	midhigh	30	30	20	0	77	16	7	4	1	736	591	415	299	104
785	4005	HS2	12	0	midhigh	2	2	0	2	21	13	12	7	1	714	704	678	502	112
786	9135	HS2	12	0	midhigh	13	23	3	10	131	30	7	3	1	1134	882	482	323	179
787	4032	HS2	12	0	midhigh	17	63	14	4	NA	NA	NA	NA	NA	NA	NA	NA	NA	NA
788	4434	HS2	12	0	midhigh	1	1	0	0	78	36	21	13	4	1800	1719	1442	1145	495
789	4720	HS2	12	0	midhigh	30	30	18	9	69	13	8	3	1	755	647	532	342	219
790	9063	HS2	12	0	midhigh	11	66	8	5	119	41	18	11	2	1766	1587	1196	908	279
791	8247	HS2	12	0	midhigh	8	8	5	6	52	25	18	12	3	1339	1311	1189	946	332
792	8330	HS2	12	0	midhigh	1	1	0	0	101	40	25	15	6	2157	2024	1734	1353	702
793	6155	HS2	9	0	midhigh	30	35	27	14	117	31	17	10	3	1562	1378	1120	845	336
794	7281	HS2	9	0	midhigh	30	38	18	30	65	8	4	2	1	458	351	295	202	132
795	6268	HS2	9	0	midhigh	4	34	4	0	82	17	9	3	1	824	654	508	260	114
796	17708	HS2	9	0	midhigh	18	39	18	0	83	11	6	3	1	625	470	365	251	101
797	17581	HS2	10	0	midhigh	20	20	3	1	33	12	4	4	0	450	389	288	288	0
798	1616	HS2	9	0	midhigh	27	43	19	8	68	26	22	15	1	1522	1373	1298	1018	114
799	2068	HS2	9	0	midhigh	13	16	7	10	143	31	14	5	1	1228	986	713	360	109
800	18618	HS2	9	0	midhigh	30	39	25	0	112	36	17	12	1	1655	1462	1106	914	102
801	18234	HS2	9	0	midhigh	30	140	28	28	117	18	8	3	0	827	596	402	226	0
802	9280	HS2	9	0	midhigh	30	33	9	14	83	24	9	6	1	1093	970	724	618	243
803	9534	HS2	9	0	midhigh	17	37	13	3	46	14	6	2	0	522	410	270	133	0
804	7799	HS2	9	0	midhigh	17	32	15	8	72	16	2	2	0	501	362	116	116	0
805	16551	HS2	9	0	midhigh	30	30	30	17	121	31	8	5	0	1037	849	465	350	0
806	18009	HS2	9	0	midhigh	7	48	7	1	126	30	13	9	0	1360	1117	794	639	0
807	15403	HS2	9	0	midhigh	20	20	19	20	98	31	15	8	1	1325	1150	854	606	138
808	19104	HS2	9	0	midhigh	11	22	11	2	80	17	9	8	0	927	822	630	583	0
809	19771	HS2	9	0	midhigh	16	39	9	9	27	9	4	1	0	293	256	164	53	0
810	5326	HS2	9	0	midhigh	25	25	21	22	93	17	6	4	1	717	546	357	281	109
811	18515	HS2	9	0	midhigh	30	30	21	0	80	22	4	3	1	748	584	318	288	128
812	3063	HS2	9	0	midhigh	21	21	21	21	155	27	8	4	1	1077	794	470	319	113
813	15732	HS2	9	0	midhigh	30	139	28	8	55	10	2	2	0	421	289	151	151	0
814	1430	HS2	9	0	midhigh	30	30	28	5	131	36	16	8	2	1536	1355	1007	689	299
815	2346	HS2	9	0	midhigh	30	30	20	15	77	21	7	2	0	670	576	330	153	0
816	9206	HS2	9	0	midhigh	14	904	3	6	84	9	5	3	0	546	355	299	211	0
817	5917	HS2	9	0	midhigh	12	12	1	12	24	21	0	0	0	477	467	0	0	0
818	18768	HS2	9	0	midhigh	22	22	22	22	85	19	9	6	1	924	732	559	443	113
819	9449	HS2	9	0	midhigh	30	32	28	2	102	19	11	5	1	892	709	577	357	102
820	6517	HS2	9	0	midhigh	11	26	11	3	122	26	8	3	1	982	778	436	241	101
821	11198	HS2	9	0	midhigh	30	60	21	18	135	38	18	6	5	1789	1581	1264	789	697
822	18545	HS2	9	0	midhigh	9	33	9	2	127	20	8	2	1	855	634	440	215	117
823	11893	HS2	9	0	midhigh	30	32	23	18	68	6	2	1	0	289	184	118	77	0
824	11093	HS2	9	0	midhigh	14	34	12	0	96	29	16	7	0	1304	1144	923	574	0
825	14565	HS2	9	0	midhigh	15	19	11	15	107	20	9	5	1	867	695	516	371	103
826	15045	HS2	9	0	midhigh	9	59	6	5	139	29	13	7	2	1294	1051	767	545	220
827	13863	HS2	9	0	midhigh	30	30	25	28	93	18	8	5	0	840	652	515	395	0
828	2814	HS2	9	0	midhigh	30	45	21	17	1	0	0	0	0	7	0	0	0	0
829	9216	HS2	9	0	midhigh	30	36	28	2	80	23	13	7	4	1196	1040	884	665	463
830	9524	HS2	9	0	midhigh	17	17	17	14	112	29	9	3	1	1010	835	488	252	138
831	7470	HS2	9	0	midhigh	18	41	9	6	110	37	22	12	0	1617	1451	1172	801	0
832	11261	HS2	9	0	midhigh	30	50	27	0	46	16	8	5	0	656	607	482	364	0
833	14017	HS2	9	0	midhigh	24	24	19	0	98	29	15	6	0	1163	1031	764	410	0
834	3316	HS2	9	0	midhigh	12	48	8	9	59	11	3	2	1	579	449	301	269	183
835	15305	HS2	9	0	midhigh	30	30	28	2	21	5	2	2	1	246	225	181	181	115
836	4071	HS2	9	0	midhigh	30	41	26	5	NA	NA	NA	NA	NA	NA	NA	NA	NA	NA
837	4592	HS2	9	0	midhigh	27	27	22	1	108	24	12	9	5	1463	1303	1121	993	706
838	1320	HS2	9	0	midhigh	13	44	10	6	112	12	3	3	0	576	331	170	170	0
839	4274	HS2	9	0	midhigh	9	10	5	1	32	6	1	1	0	249	173	76	76	0
840	18591	HS2	9	0	midhigh	30	36	10	9	12	0	0	0	0	28	0	0	0	0
841	18723	HS2	9	0	midhigh	30	60	30	8	153	38	17	5	0	1399	1159	814	336	0
842	2457	HS2	9	0	midhigh	30	31	27	0	NA	NA	NA	NA	NA	NA	NA	NA	NA	NA
843	16399	HS2	9	0	midhigh	30	32	27	13	86	14	4	1	0	492	354	194	76	0
844	18787	HS2	9	0	midhigh	15	45	15	0	50	14	5	2	0	514	415	242	132	0
845	18260	HS2	9	0	midhigh	21	21	19	0	114	18	12	7	1	1012	840	741	545	103
846	15994	HS2	9	0	midhigh	11	22	8	3	129	21	4	4	0	828	603	297	297	0
847	9369	HS2	9	0	midhigh	30	30	20	9	80	17	6	5	1	812	644	476	436	126
848	6142	HS2	9	0	midhigh	16	16	7	8	132	28	11	2	0	985	741	462	133	0
849	9261	HS2	9	0	midhigh	30	92	13	22	104	20	8	5	0	941	725	540	416	0
850	17704	HS2	12	0	midhigh	21	21	15	10	132	23	21	17	5	1800	1615	1572	1419	556
851	3243	HS2	10	0	midhigh	5	5	4	1	138	26	12	6	3	1269	1038	748	547	351
852	10685	HS2	10	0	midhigh	3	33	3	3	97	16	11	7	1	891	734	644	492	146
853	10516	HS2	10	0	midhigh	8	8	0	7	NA	NA	NA	NA	NA	NA	NA	NA	NA	NA
854	16146	HS2	10	0	midhigh	2	240	1	1	128	29	12	6	1	1184	996	712	479	117
855	2125	HS2	10	0	midhigh	25	25	18	17	NA	NA	NA	NA	NA	NA	NA	NA	NA	NA
856	8861	HS2	10	0	midhigh	18	18	0	2	2	1	1	0	0	34	33	33	0	0
857	10563	HS2	10	0	midhigh	7	7	4	7	152	23	12	8	2	1255	995	787	649	245
858	19506	HS2	10	0	midhigh	9	18	0	9	103	27	14	10	1	1177	1026	814	662	100
859	16126	HS2	10	0	midhigh	9	9	4	9	153	26	10	4	1	1091	812	550	326	107
860	19415	HS2	10	0	midhigh	11	11	2	5	9	5	4	1	0	205	196	180	77	0
861	13522	HS2	10	0	midhigh	26	46	15	6	91	28	10	4	0	976	876	529	297	0
862	12765	HS2	10	0	midhigh	27	27	18	12	134	26	17	14	1	1585	1362	1208	1087	106
863	18667	HS2	10	0	midhigh	6	11	0	0	163	41	24	16	2	2078	1839	1529	1240	220
864	19126	HS2	10	0	midhigh	10	10	8	3	108	27	19	13	2	1676	1518	1376	1145	252
865	19346	HS2	10	0	midhigh	15	15	5	11	84	29	15	10	1	1418	1266	996	807	146
866	7289	HS2	10	0	midhigh	4	4	2	4	150	38	16	10	3	1742	1496	1095	862	340
867	9709	HS2	10	0	midhigh	14	14	11	7	76	21	9	4	1	844	711	469	296	109
868	8922	HS2	10	0	midhigh	15	15	13	3	128	18	7	5	1	919	684	476	404	105
869	2006	HS2	10	0	midhigh	4	4	4	4	86	16	7	5	0	694	548	407	325	0
870	17581	HS2	10	0	midhigh	9	9	4	4	33	12	4	4	0	450	389	288	288	0
871	9947	HS2	10	0	midhigh	2	122	0	0	122	17	8	5	2	1033	809	657	546	324
872	15260	HS2	10	0	midhigh	30	70	28	15	51	5	2	1	1	312	188	151	117	117
873	3863	HS2	10	0	midhigh	24	24	21	4	123	26	7	1	0	846	631	285	59	0
874	19148	HS2	10	0	midhigh	5	5	1	4	54	11	7	4	0	539	453	390	271	0
875	14682	HS2	10	0	midhigh	15	52	11	5	24	2	2	2	1	180	156	156	156	104
876	12732	HS2	10	0	midhigh	17	27	15	3	74	19	7	1	0	666	508	280	56	0
877	5549	HS2	10	0	midhigh	9	14	7	0	129	43	19	15	3	1914	1728	1315	1152	423
878	9023	HS2	10	0	midhigh	9	9	6	7	48	16	8	7	1	773	693	569	530	126
879	4502	HS2	10	0	midhigh	9	9	4	8	NA	NA	NA	NA	NA	NA	NA	NA	NA	NA
880	15766	HS2	10	0	midhigh	1	1	0	0	151	43	23	18	2	2115	1876	1519	1320	241
881	13084	HS2	10	0	midhigh	9	44	3	3	111	31	17	12	2	1667	1511	1281	1083	402
882	11842	HS2	10	0	midhigh	8	8	4	7	NA	NA	NA	NA	NA	NA	NA	NA	NA	NA
883	7678	HS2	10	0	midhigh	16	26	0	7	91	17	10	4	1	836	704	584	331	132
884	17729	HS2	10	0	midhigh	10	18	9	0	72	6	4	2	1	742	596	559	482	386
885	17803	HS2	10	0	midhigh	30	30	30	0	NA	NA	NA	NA	NA	NA	NA	NA	NA	NA
886	15812	HS2	10	0	midhigh	11	77	5	4	135	47	29	19	4	2475	2284	1928	1566	546
887	2881	HS2	10	0	midhigh	12	12	11	3	NA	NA	NA	NA	NA	NA	NA	NA	NA	NA
888	1426	HS2	10	0	midhigh	30	45	28	30	107	19	11	8	2	1253	1069	940	819	379
889	6076	HS2	10	0	midhigh	11	11	7	2	91	23	17	8	3	1511	1366	1254	906	550
890	19657	HS2	10	0	midhigh	5	5	4	0	94	25	15	11	2	1448	1311	1134	970	315
891	5360	HS2	10	0	midhigh	15	37	5	10	40	9	8	2	0	466	388	366	137	0
892	7461	HS2	10	0	midhigh	15	42	13	3	160	46	29	19	8	2734	2486	2218	1852	981
893	4323	HS2	10	0	midhigh	4	16	4	0	133	32	22	9	2	1618	1385	1213	725	212
894	8947	HS2	10	0	midhigh	2	2	2	1	132	24	8	3	1	1134	860	559	386	274
895	10641	HS2	10	0	midhigh	13	13	9	6	NA	NA	NA	NA	NA	NA	NA	NA	NA	NA
896	14223	HS2	10	0	midhigh	30	60	14	1	NA	NA	NA	NA	NA	NA	NA	NA	NA	NA
897	6849	HS2	10	0	midhigh	12	72	12	3	112	28	18	12	1	1486	1313	1162	917	158
898	5577	HS2	10	0	midhigh	4	8	0	2	89	17	10	6	3	1046	907	759	588	355
899	14882	HS2	10	0	midhigh	8	8	5	4	59	7	5	3	0	463	347	314	239	0
900	5562	HS2	10	0	midhigh	1	1	0	1	167	47	19	9	0	1831	1440	979	623	0
901	2975	HS2	10	0	midhigh	2	2	0	0	96	16	4	3	0	623	422	223	193	0
902	13167	HS2	10	0	midhigh	17	17	14	17	124	23	10	7	2	1207	972	721	611	231
903	1209	HS2	10	0	midhigh	7	7	7	7	84	15	7	4	1	716	581	447	333	106
904	4230	HS2	10	0	midhigh	18	18	14	6	NA	NA	NA	NA	NA	NA	NA	NA	NA	NA
905	7905	HS2	10	0	midhigh	21	21	17	4	125	30	18	10	3	1656	1453	1203	880	376
906	1556	HS2	10	0	midhigh	7	7	4	6	NA	NA	NA	NA	NA	NA	NA	NA	NA	NA
907	11067	HS2	10	0	midhigh	13	13	8	9	61	11	5	2	1	509	354	274	171	121
908	5521	HS2	10	0	midhigh	18	33	13	15	3	1	1	1	1	123	117	117	117	117
909	11023	HS2	10	0	midhigh	25	26	25	4	137	33	12	4	0	1185	987	599	284	0
910	2418	HS2	10	0	midhigh	30	44	23	12	146	44	23	14	5	2423	2223	1857	1519	821
911	16160	HS2	10	0	midhigh	6	913	0	0	83	11	4	3	0	595	415	284	243	0
912	8023	HS2	10	0	midhigh	8	8	6	6	NA	NA	NA	NA	NA	NA	NA	NA	NA	NA
913	13673	HS2	10	0	midhigh	30	30	27	15	121	25	15	8	3	1437	1187	1028	746	418
914	18270	HS2	10	0	midhigh	30	30	30	14	96	22	10	8	2	1144	975	779	710	265
915	1000	HS2	10	0	midhigh	2	8	0	1	64	15	8	3	0	613	522	365	189	0
916	2067	HS2	10	0	midhigh	30	50	17	18	164	35	27	21	4	2402	2152	1997	1791	662
917	16065	HS2	10	0	midhigh	19	34	0	0	87	28	19	13	0	1445	1308	1142	917	0
918	19776	HS2	10	0	midhigh	6	6	4	0	89	24	10	4	0	884	750	506	281	0
919	3229	HS2	10	0	midhigh	4	10	3	2	160	36	19	13	4	2007	1710	1413	1193	561
920	8744	HS2	10	0	midhigh	6	56	0	6	128	42	22	13	2	1939	1711	1337	1021	241
921	16912	HS2	10	0	midhigh	20	45	16	2	112	28	17	10	3	1474	1307	1097	811	347
922	18276	HS2	10	0	midhigh	6	6	4	3	113	29	23	16	4	2004	1816	1696	1429	502
923	5677	HS2	10	0	midhigh	6	80	6	1	91	31	15	8	3	1566	1418	1109	812	465
924	9703	HS2	10	0	midhigh	15	56	15	0	85	16	6	3	1	761	594	433	307	127
925	14324	HS2	10	0	midhigh	18	88	13	12	139	38	22	16	3	2130	1919	1630	1380	509
926	9060	HS2	10	0	midhigh	4	7	3	1	85	13	5	3	0	559	408	285	207	0
927	4405	HS2	10	0	midhigh	5	5	0	0	66	9	3	2	0	405	264	154	112	0
928	4854	HS2	10	0	midhigh	4	4	4	3	137	29	20	16	4	1857	1631	1468	1307	429
929	18691	HS2	10	0	midhigh	30	50	28	26	126	32	15	6	1	1406	1169	827	497	120
930	13556	HS2	10	0	midhigh	4	4	1	2	124	16	13	11	3	1521	1146	1096	1018	418
931	16610	HS2	10	0	midhigh	19	19	12	10	104	32	18	9	1	1533	1353	1063	695	102
932	3750	HS2	10	0	midhigh	30	280	26	11	119	25	15	11	2	1402	1178	1003	868	246
933	11726	HS2	10	0	midhigh	10	10	8	3	15	1	0	0	0	46	14	0	0	0
934	15460	HS2	10	0	midhigh	12	12	9	1	107	28	18	14	4	1756	1605	1463	1291	486
935	9135	HS2	12	0	midhigh	14	14	11	8	131	30	7	3	1	1134	882	482	323	179
936	3084	HS2	10	0	midhigh	8	38	3	0	135	42	19	9	2	1624	1401	1017	644	208
937	7322	HS2	10	0	midhigh	20	20	8	8	NA	NA	NA	NA	NA	NA	NA	NA	NA	NA
938	14578	HS2	10	0	midhigh	13	13	8	7	110	28	15	11	3	1559	1380	1142	994	421
939	7242	HS2	10	0	midhigh	22	36	11	14	1	1	1	0	0	36	36	36	0	0
940	19362	HS2	10	0	midhigh	30	47	23	17	103	30	22	16	5	1841	1655	1495	1284	598
941	1668	HS2	11	0	midhigh	12	12	5	2	53	20	16	13	2	1400	1350	1305	1185	406
942	12157	HS2	11	0	midhigh	15	15	15	4	148	47	16	9	2	1871	1638	1037	756	280
943	8473	HS2	11	0	midhigh	17	17	17	9	NA	NA	NA	NA	NA	NA	NA	NA	NA	NA
944	3659	HS2	11	0	midhigh	6	10	1	6	139	36	17	15	4	1895	1647	1359	1279	437
945	13129	HS2	11	0	midhigh	27	27	0	0	126	31	23	17	8	2650	2451	2288	2062	1318
946	14849	HS2	11	0	midhigh	9	11	3	6	90	24	13	7	2	1125	960	789	577	267
947	6451	HS2	11	0	midhigh	7	107	7	2	143	45	27	20	6	2592	2385	2064	1803	761
948	7643	HS2	11	0	midhigh	22	22	12	5	76	12	4	2	0	531	379	236	159	0
949	13530	HS2	11	0	midhigh	3	34	3	1	88	25	10	6	1	1219	1074	812	645	210
950	11957	HS2	11	0	midhigh	23	38	23	0	244	229	211	184	102	22576	22533	22160	21073	15405
951	11963	HS2	11	0	midhigh	10	62	10	2	146	40	25	17	3	2269	2013	1743	1445	341
952	13390	HS2	11	0	midhigh	17	17	15	5	109	25	14	5	3	1266	1115	883	580	411
953	12327	HS2	11	0	midhigh	30	137	18	15	117	30	19	14	7	2063	1866	1650	1435	951
954	6414	HS2	11	0	midhigh	30	219	27	1	1	1	0	0	0	13	13	0	0	0
955	5350	HS2	11	0	midhigh	8	1057	1	8	NA	NA	NA	NA	NA	NA	NA	NA	NA	NA
956	12179	HS2	11	0	midhigh	12	49	4	4	65	14	3	1	1	587	456	247	176	176
957	9468	HS2	11	0	midhigh	13	13	11	8	146	32	17	10	2	1612	1414	1163	887	274
958	7146	HS2	11	0	midhigh	28	31	25	0	78	23	8	5	0	853	716	431	307	0
959	14445	HS2	11	0	midhigh	5	5	5	0	120	42	30	21	5	2516	2372	2158	1812	606
960	16050	HS2	11	0	midhigh	8	8	2	8	114	32	16	9	1	1305	1162	873	610	113
961	19130	HS2	11	0	midhigh	14	14	10	1	137	48	26	14	6	2429	2246	1853	1398	751
962	6347	HS2	11	0	midhigh	9	9	8	8	112	18	8	6	0	908	727	514	442	0
963	14222	HS2	11	0	midhigh	22	32	15	9	94	28	18	12	4	1709	1571	1403	1141	544
964	3074	HS2	11	0	midhigh	9	9	9	0	119	31	14	8	1	1462	1294	970	737	220
965	12246	HS2	11	0	midhigh	1	1	1	1	NA	NA	NA	NA	NA	NA	NA	NA	NA	NA
966	10292	HS2	11	0	midhigh	8	8	8	0	17	13	8	2	0	434	430	337	103	0
967	10454	HS2	11	0	midhigh	2	2	0	0	89	16	12	6	3	983	881	804	567	376
968	1274	HS2	11	0	midhigh	15	56	13	9	126	35	25	21	5	2440	2246	2083	1927	737
969	16593	HS2	11	0	midhigh	1	1	1	0	101	17	10	6	1	904	704	582	440	125
970	14583	HS2	11	0	midhigh	11	71	10	11	90	17	8	5	2	951	755	607	495	316
971	18075	HS2	11	0	midhigh	0	0	0	0	NA	NA	NA	NA	NA	NA	NA	NA	NA	NA
972	3481	HS2	11	0	midhigh	30	30	26	9	109	37	20	13	3	1811	1692	1385	1128	376
973	11028	HS2	11	0	midhigh	11	33	9	9	143	29	11	5	2	1250	1025	713	498	299
974	17825	HS2	11	0	midhigh	3	32	3	0	87	11	6	2	1	584	464	362	216	165
975	6946	HS2	11	0	midhigh	5	25	0	5	86	16	6	4	0	696	508	377	311	0
976	9443	HS2	11	0	midhigh	7	67	4	6	115	31	19	10	3	1718	1506	1271	917	438
977	7477	HS2	11	0	midhigh	4	4	0	4	81	37	17	9	3	1501	1399	1033	747	322
978	2989	HS2	11	0	midhigh	5	18	3	3	156	38	23	12	2	2112	1880	1609	1205	380
979	14122	HS2	11	0	midhigh	4	4	0	1	57	17	7	4	1	772	682	508	387	152
980	14589	HS2	11	0	midhigh	4	14	4	4	129	28	20	11	4	1647	1446	1320	990	514
981	5814	HS2	11	0	midhigh	11	31	7	6	119	20	9	8	0	1005	762	613	565	0
982	1515	HS2	11	0	midhigh	10	10	8	3	101	29	11	6	0	1047	931	598	400	0
983	14963	HS2	11	0	midhigh	8	8	6	8	71	23	13	12	6	1463	1334	1173	1142	722
984	4335	HS2	11	0	midhigh	15	15	11	5	NA	NA	NA	NA	NA	NA	NA	NA	NA	NA
985	2057	HS2	11	0	midhigh	3	68	3	0	1	1	1	1	0	60	60	60	60	0
986	6893	HS2	11	0	midhigh	9	9	4	0	153	27	12	6	0	1133	879	646	411	0
987	7804	HS2	11	0	midhigh	6	35	3	0	NA	NA	NA	NA	NA	NA	NA	NA	NA	NA
988	9024	HS2	11	0	midhigh	18	48	13	5	NA	NA	NA	NA	NA	NA	NA	NA	NA	NA
989	9168	HS2	11	0	midhigh	11	11	7	4	132	32	16	7	3	1689	1460	1133	773	531
990	5630	HS2	11	0	midhigh	23	23	10	8	83	14	6	4	1	780	627	484	398	173
991	11370	HS2	11	0	midhigh	3	3	3	2	143	51	35	20	6	2700	2490	2190	1644	697
992	5676	HS2	11	0	midhigh	17	17	1	5	118	27	19	11	6	1859	1639	1503	1174	750
993	7299	HS2	11	0	midhigh	2	103	0	0	142	41	21	18	8	2509	2273	1921	1820	978
994	15105	HS2	11	0	midhigh	1	4	1	0	166	22	13	8	3	1537	1234	1057	865	469
995	7307	HS2	11	0	midhigh	30	30	25	6	124	35	26	18	5	2235	2053	1906	1569	671
996	17611	HS2	11	0	midhigh	20	20	17	11	149	28	12	6	2	1445	1162	881	645	310
997	13507	HS2	11	0	midhigh	16	27	12	12	130	33	19	12	3	1748	1549	1320	1038	328
998	10613	HS2	11	0	midhigh	12	14	7	8	100	20	11	4	2	924	783	628	358	216
999	12073	HS2	11	0	midhigh	8	8	4	1	121	20	10	6	1	998	742	591	456	101
1000	19338	HS2	11	0	midhigh	15	15	15	0	169	35	17	10	4	1839	1582	1265	1000	513
1001	6051	HS2	11	0	midhigh	5	24	2	4	138	21	14	11	6	1738	1496	1368	1274	846
1002	4090	HS2	11	0	midhigh	19	19	15	4	82	24	17	11	2	1385	1254	1115	868	218
1003	14657	HS2	11	0	midhigh	10	131	7	9	NA	NA	NA	NA	NA	NA	NA	NA	NA	NA
1004	9537	HS2	11	0	midhigh	8	8	0	8	108	30	13	4	2	1179	998	702	378	236
1005	15388	HS2	11	0	midhigh	12	22	9	5	126	30	18	10	1	1565	1325	1113	798	112
1006	12105	HS2	11	0	midhigh	2	2	2	2	118	33	20	10	4	1823	1627	1383	999	561
1007	14723	HS2	11	0	midhigh	7	22	4	2	105	22	11	5	1	950	735	582	372	108
1008	12128	HS2	11	0	midhigh	8	8	0	0	91	26	10	6	2	1120	971	685	530	279
1009	12539	HS2	11	0	midhigh	17	17	6	5	162	30	17	11	3	1769	1519	1285	1034	441
1010	8582	HS2	11	0	midhigh	6	6	3	0	23	8	0	0	0	148	103	0	0	0
1011	4361	HS2	11	0	midhigh	8	36	3	6	128	38	29	22	6	2428	2279	2087	1808	717
1012	14068	HS2	11	0	midhigh	11	11	8	2	NA	NA	NA	NA	NA	NA	NA	NA	NA	NA
1013	11374	HS2	10	0	midhigh	8	78	5	4	67	25	23	20	6	1964	1905	1880	1766	773
1014	13584	HS2	11	0	midhigh	5	1054	3	4	122	39	26	11	3	2210	1999	1773	1165	608
1015	10468	HS2	11	0	midhigh	30	30	23	18	133	23	8	3	1	945	678	434	254	114
1016	10690	HS2	11	0	midhigh	8	8	5	8	96	23	6	6	2	1065	833	566	566	278
1017	15675	HS2	11	0	midhigh	6	31	1	1	17	14	9	0	0	438	426	337	0	0
1018	12468	HS2	11	0	midhigh	8	8	3	7	109	23	10	4	1	1071	884	654	421	171
1019	4805	HS2	11	0	midhigh	9	21	9	9	103	25	8	3	0	842	665	398	196	0
1020	6002	HS2	11	0	midhigh	9	34	7	6	108	42	28	18	10	2681	2540	2276	1915	1346
1021	6245	HS2	11	0	midhigh	19	34	9	12	114	31	7	2	1	980	803	370	191	138
1022	11243	HS2	11	0	midhigh	24	24	21	15	85	16	10	6	1	910	780	674	509	174
1023	17986	HS2	11	0	midhigh	19	94	14	14	136	23	14	6	3	1444	1254	1094	767	568
1024	6256	HS2	11	0	midhigh	10	30	9	4	129	39	22	12	6	2245	2063	1732	1316	830
1025	16703	HS2	11	0	midhigh	10	10	3	2	1	0	0	0	0	2	0	0	0	0
1026	16631	HS2	11	0	midhigh	15	15	12	1	85	25	13	11	3	1548	1406	1142	1062	447
1027	9757	HS2	11	0	midhigh	30	162	16	14	126	57	38	27	10	3411	3248	2862	2450	1208
1028	7521	HS2	11	0	midhigh	10	10	6	5	112	48	25	14	2	2032	1893	1486	1052	270
1029	4104	HS2	11	0	midhigh	4	5	4	2	20	11	0	0	0	294	278	0	0	0
1030	3977	HS2	11	0	midhigh	0	0	0	0	NA	NA	NA	NA	NA	NA	NA	NA	NA	NA
1031	5921	HS2	11	0	midhigh	16	16	15	11	133	28	14	7	2	1373	1125	890	625	275
1032	14326	HS2	11	0	midhigh	15	297	0	7	NA	NA	NA	NA	NA	NA	NA	NA	NA	NA
1033	2917	HS2	12	0	midhigh	8	38	5	8	61	34	3	0	0	640	554	103	0	0
1034	19057	HS2	12	0	midhigh	6	6	3	1	NA	NA	NA	NA	NA	NA	NA	NA	NA	NA
1035	15742	HS2	12	0	midhigh	6	6	0	3	136	31	18	13	4	1670	1462	1244	1066	465
1036	16504	HS2	12	0	midhigh	4	4	4	4	116	28	12	8	1	1200	1023	770	614	114
1037	4200	HS2	12	0	midhigh	12	62	8	7	69	14	10	5	1	726	625	556	356	112
1038	19431	HS2	12	0	midhigh	7	11	0	2	101	24	13	9	5	1547	1399	1236	1074	762
1039	3560	HS2	12	0	midhigh	30	82	18	9	123	30	13	8	1	1209	1077	760	582	102
1040	9321	HS2	12	0	midhigh	14	14	14	1	136	43	25	14	6	2314	2126	1840	1427	864
1041	15318	HS2	12	0	midhigh	4	4	0	1	98	24	7	4	1	990	784	470	369	161
1042	11590	HS2	12	0	midhigh	29	29	29	29	NA	NA	NA	NA	NA	NA	NA	NA	NA	NA
1043	13047	HS2	12	0	midhigh	1	1	0	0	43	17	12	8	1	874	836	713	564	107
1044	2117	HS2	12	0	midhigh	15	15	12	5	114	54	36	30	18	3873	3715	3406	3184	2345
1045	15141	HS2	12	0	midhigh	10	10	7	2	80	22	14	6	2	1059	952	828	514	241
1046	19865	HS2	12	0	midhigh	4	4	4	0	1	0	0	0	0	6	0	0	0	0
1047	3164	HS2	12	0	midhigh	2	7	2	0	NA	NA	NA	NA	NA	NA	NA	NA	NA	NA
1048	10744	HS2	12	0	midhigh	8	8	8	0	66	23	10	2	1	847	759	511	177	123
1049	1486	HS2	12	0	midhigh	30	30	19	0	92	30	24	18	7	2214	2112	1988	1749	994
1050	6297	HS2	12	0	midhigh	30	40	28	12	137	46	30	19	11	2866	2676	2395	1938	1365
1051	8213	HS2	12	0	midhigh	3	3	1	0	88	21	7	4	0	751	638	391	281	0
1052	2659	HS2	12	0	midhigh	12	12	4	9	125	36	22	11	2	1707	1495	1236	827	230
1053	1121	HS2	12	0	midhigh	6	11	1	6	103	23	19	13	1	1475	1373	1294	1067	177
1054	19105	HS2	12	0	midhigh	6	6	1	4	157	42	24	15	7	2444	2189	1857	1493	927
1055	8002	HS2	12	0	midhigh	0	0	0	0	NA	NA	NA	NA	NA	NA	NA	NA	NA	NA
1056	14677	HS2	12	0	midhigh	18	32	14	4	131	48	29	25	14	3395	3197	2851	2697	1975
1057	8891	HS2	12	0	midhigh	2	2	2	0	137	28	17	10	5	1820	1568	1376	1085	651
1058	1666	HS2	12	0	midhigh	10	33	10	5	137	35	18	15	5	1984	1782	1516	1416	686
1059	8498	HS2	12	0	midhigh	4	4	3	3	NA	NA	NA	NA	NA	NA	NA	NA	NA	NA
1060	10533	HS2	12	0	midhigh	9	9	7	6	136	40	18	7	0	1511	1299	920	493	0
1061	14989	HS2	12	0	midhigh	26	26	18	9	99	23	4	2	2	893	724	365	295	295
1062	12601	HS2	12	0	midhigh	0	0	0	0	63	17	9	4	1	692	631	504	315	104
1063	18883	HS2	12	0	midhigh	5	50	3	1	102	33	17	8	4	1523	1361	1076	729	437
1064	7493	HS2	12	0	midhigh	7	7	7	3	89	17	9	6	3	1202	1063	963	847	673
1065	19450	HS2	12	0	midhigh	30	60	24	2	97	34	26	17	11	2503	2390	2275	1922	1510
1066	6376	HS2	12	0	midhigh	12	12	4	8	NA	NA	NA	NA	NA	NA	NA	NA	NA	NA
1067	6554	HS2	12	0	midhigh	26	26	16	10	117	14	6	5	2	1086	842	702	662	487
1068	16406	HS2	12	0	midhigh	7	7	7	1	NA	NA	NA	NA	NA	NA	NA	NA	NA	NA
1069	12928	HS2	12	0	midhigh	31	31	27	11	72	21	14	7	3	1147	1051	928	647	381
1070	18113	HS2	12	0	midhigh	4	4	2	1	77	23	6	6	1	835	756	440	440	105
1071	5107	HS2	12	0	midhigh	11	11	8	0	NA	NA	NA	NA	NA	NA	NA	NA	NA	NA
1072	16615	HS2	12	0	midhigh	0	0	0	0	141	38	22	11	2	1728	1520	1256	845	262
1073	14371	HS2	12	0	midhigh	4	4	0	3	150	40	25	15	2	2002	1769	1533	1157	308
1074	14912	HS2	12	0	midhigh	4	4	4	0	68	16	8	6	2	1236	1126	983	911	626
1075	12504	HS2	12	0	midhigh	7	7	6	1	94	34	21	12	3	1683	1540	1301	969	403
1076	16247	HS2	12	0	midhigh	36	62	22	15	139	43	28	27	5	2932	2699	2400	2351	766
1077	17704	HS2	12	0	midhigh	21	21	9	12	132	23	21	17	5	1800	1615	1572	1419	556
1078	1378	HS2	12	0	midhigh	30	30	30	14	109	33	20	10	5	1887	1736	1503	1104	766
1079	14061	HS2	12	0	midhigh	4	8	4	3	219	52	33	24	17	5224	4810	4477	4094	3557
1080	7476	HS2	12	0	midhigh	4	11	4	1	70	21	7	3	1	722	586	379	239	113
1081	13740	HS2	12	0	midhigh	49	67	34	10	138	38	27	17	3	2234	1997	1803	1398	447
1082	4021	HS2	12	0	midhigh	30	30	30	18	58	23	10	7	1	951	874	660	552	172
1083	3974	HS2	12	0	midhigh	24	24	22	1	114	37	24	13	4	1913	1759	1526	1076	482
1084	1035	HS2	12	0	midhigh	17	17	15	11	131	20	10	6	1	1015	792	616	452	113
1085	13145	HS2	12	0	midhigh	0	35	0	0	149	42	18	11	4	1853	1601	1214	933	448
1086	19902	HS2	12	0	midhigh	30	242	30	30	102	21	10	6	1	1034	824	650	474	145
1087	5849	HS2	12	0	midhigh	30	127	28	3	148	39	16	14	7	2206	1945	1571	1478	944
1088	12495	HS2	12	0	midhigh	30	206	10	20	137	65	40	28	12	3980	3820	3390	2892	1706
1089	9860	HS2	12	0	midhigh	20	28	8	13	NA	NA	NA	NA	NA	NA	NA	NA	NA	NA
1090	3647	HS2	12	0	midhigh	1	1	0	0	122	31	16	8	2	1370	1203	957	681	258
1091	19525	HS2	12	0	midhigh	12	12	11	4	76	16	9	7	0	845	726	621	536	0
1092	18180	HS2	12	0	midhigh	11	20	9	6	99	33	22	14	5	1934	1814	1581	1289	699
1093	10278	HS2	12	0	midhigh	15	15	15	15	112	25	9	4	2	1072	830	580	362	227
1094	14427	HS2	12	0	midhigh	30	30	4	0	59	15	10	5	1	782	695	608	425	113
1095	2360	HS2	12	0	midhigh	5	5	2	2	NA	NA	NA	NA	NA	NA	NA	NA	NA	NA
1096	19631	HS2	12	0	midhigh	12	23	6	6	81	11	4	4	0	560	395	288	288	0
1097	8193	HS2	12	0	midhigh	10	10	3	6	NA	NA	NA	NA	NA	NA	NA	NA	NA	NA
1098	6244	HS2	12	0	midhigh	44	54	34	6	66	6	3	0	0	274	165	117	0	0
1099	3714	HS2	12	0	midhigh	29	42	22	10	NA	NA	NA	NA	NA	NA	NA	NA	NA	NA
1100	18414	HS2	12	0	midhigh	8	8	0	8	113	23	14	10	1	1284	1037	875	710	127
1101	8057	HS2	12	0	midhigh	12	12	12	6	69	14	5	4	1	653	542	383	337	109
1102	1843	HS2	12	0	midhigh	20	20	8	10	113	46	26	17	1	2002	1845	1467	1126	101
1103	7897	HS2	12	0	midhigh	7	7	4	6	NA	NA	NA	NA	NA	NA	NA	NA	NA	NA
1104	6175	HS2	12	0	midhigh	29	29	9	8	NA	NA	NA	NA	NA	NA	NA	NA	NA	NA
1105	19823	HS2	12	0	midhigh	30	30	30	0	125	29	15	6	5	1583	1381	1131	760	692
1106	19397	HS2	12	0	midhigh	12	12	2	4	90	4	2	1	0	324	117	88	51	0
1107	13398	HS2	12	0	midhigh	30	32	30	0	NA	NA	NA	NA	NA	NA	NA	NA	NA	NA
1108	16518	HS2	12	0	midhigh	25	25	20	4	123	39	28	22	8	2605	2437	2220	1974	934
1109	14081	HS2	12	0	midhigh	7	7	7	7	188	42	13	9	3	1939	1593	1032	871	469
1110	11946	HS2	12	0	midhigh	25	25	23	1	29	5	3	2	0	245	200	163	132	0
1111	11076	HS2	12	0	midhigh	0	0	0	0	120	34	20	11	3	1665	1431	1179	852	308
1112	6894	HS2	12	0	midhigh	20	28	20	0	NA	NA	NA	NA	NA	NA	NA	NA	NA	NA
1113	16281	HS2	12	0	midhigh	49	49	44	19	76	22	12	9	3	1157	1032	834	723	324
1114	3896	HS2	12	0	midhigh	22	22	2	12	NA	NA	NA	NA	NA	NA	NA	NA	NA	NA
1115	4858	HS2	12	0	midhigh	10	30	6	2	108	31	12	8	2	1322	1132	791	650	246
1116	11183	HS2	12	0	midhigh	15	15	12	15	79	24	19	13	6	1662	1571	1483	1255	709
1117	18291	HS2	12	0	midhigh	11	11	6	8	NA	NA	NA	NA	NA	NA	NA	NA	NA	NA
1118	7211	HS2	12	0	midhigh	21	61	21	0	119	41	31	20	11	2843	2672	2512	2062	1394
1119	7086	HS2	12	0	midhigh	4	4	1	2	18	7	1	1	0	199	170	68	68	0
1120	9088	HS2	12	0	midhigh	12	12	12	2	155	45	22	15	5	2264	2038	1634	1382	665
1121	4005	HS2	12	0	midhigh	1	1	0	1	21	13	12	7	1	714	704	678	502	112
1122	4032	HS2	12	0	midhigh	22	3019	22	0	NA	NA	NA	NA	NA	NA	NA	NA	NA	NA
1123	9063	HS2	12	0	midhigh	2	61	1	2	119	41	18	11	2	1766	1587	1196	908	279
1124	8247	HS2	12	0	midhigh	6	51	2	6	52	25	18	12	3	1339	1311	1189	946	332
1125	8330	HS2	12	0	midhigh	3	3	0	3	101	40	25	15	6	2157	2024	1734	1353	702
1126	6155	HS2	9	0	midhigh	30	135	26	13	117	31	17	10	3	1562	1378	1120	845	336
1127	7281	HS2	9	0	midhigh	30	39	21	30	65	8	4	2	1	458	351	295	202	132
1128	6268	HS2	9	0	midhigh	12	34	3	0	82	17	9	3	1	824	654	508	260	114
1129	17708	HS2	9	0	midhigh	2	34	2	0	83	11	6	3	1	625	470	365	251	101
1130	1616	HS2	9	0	midhigh	15	25	11	7	68	26	22	15	1	1522	1373	1298	1018	114
1131	2068	HS2	9	0	midhigh	5	29	2	2	143	31	14	5	1	1228	986	713	360	109
1132	18618	HS2	9	0	midhigh	30	30	26	5	112	36	17	12	1	1655	1462	1106	914	102
1133	18234	HS2	9	0	midhigh	30	120	30	1	117	18	8	3	0	827	596	402	226	0
1134	9280	HS2	9	0	midhigh	20	21	6	9	83	24	9	6	1	1093	970	724	618	243
1135	9534	HS2	9	0	midhigh	11	19	7	5	46	14	6	2	0	522	410	270	133	0
1136	7799	HS2	9	0	midhigh	18	45	15	12	72	16	2	2	0	501	362	116	116	0
1137	16551	HS2	9	0	midhigh	30	30	28	2	121	31	8	5	0	1037	849	465	350	0
1138	15403	HS2	9	0	midhigh	22	32	22	22	98	31	15	8	1	1325	1150	854	606	138
1139	19104	HS2	9	0	midhigh	8	8	7	2	80	17	9	8	0	927	822	630	583	0
1140	19771	HS2	9	0	midhigh	14	14	3	11	27	9	4	1	0	293	256	164	53	0
1141	5326	HS2	9	0	midhigh	27	27	23	6	93	17	6	4	1	717	546	357	281	109
1142	18515	HS2	9	0	midhigh	30	30	21	0	80	22	4	3	1	748	584	318	288	128
1143	3063	HS2	9	0	midhigh	5	5	5	5	155	27	8	4	1	1077	794	470	319	113
1144	15732	HS2	9	0	midhigh	30	101	6	3	55	10	2	2	0	421	289	151	151	0
1145	1430	HS2	9	0	midhigh	25	50	20	5	131	36	16	8	2	1536	1355	1007	689	299
1146	2346	HS2	9	0	midhigh	16	16	15	13	77	21	7	2	0	670	576	330	153	0
1147	9206	HS2	9	0	midhigh	13	15	5	3	84	9	5	3	0	546	355	299	211	0
1148	5917	HS2	9	0	midhigh	9	12	5	0	24	21	0	0	0	477	467	0	0	0
1149	18768	HS2	9	0	midhigh	19	19	19	19	85	19	9	6	1	924	732	559	443	113
1150	9449	HS2	9	0	midhigh	30	30	28	1	102	19	11	5	1	892	709	577	357	102
1151	14794	HS2	9	0	midhigh	6	6	6	2	NA	NA	NA	NA	NA	NA	NA	NA	NA	NA
1152	11198	HS2	9	0	midhigh	30	50	25	13	135	38	18	6	5	1789	1581	1264	789	697
1153	11893	HS2	9	0	midhigh	30	42	22	23	68	6	2	1	0	289	184	118	77	0
1154	11093	HS2	9	0	midhigh	19	39	16	2	96	29	16	7	0	1304	1144	923	574	0
1155	14565	HS2	9	0	midhigh	9	29	7	3	107	20	9	5	1	867	695	516	371	103
1156	18517	HS2	9	0	midhigh	6	6	6	2	NA	NA	NA	NA	NA	NA	NA	NA	NA	NA
1157	13863	HS2	9	0	midhigh	25	25	23	18	93	18	8	5	0	840	652	515	395	0
1158	2814	HS2	9	0	midhigh	14	26	7	5	1	0	0	0	0	7	0	0	0	0
1159	9216	HS2	9	0	midhigh	30	30	28	2	80	23	13	7	4	1196	1040	884	665	463
1160	9524	HS2	9	0	midhigh	3	9	3	3	112	29	9	3	1	1010	835	488	252	138
1161	7470	HS2	9	0	midhigh	20	40	13	7	110	37	22	12	0	1617	1451	1172	801	0
1162	11261	HS2	9	0	midhigh	30	140	30	2	46	16	8	5	0	656	607	482	364	0
1163	14017	HS2	9	0	midhigh	16	45	14	3	98	29	15	6	0	1163	1031	764	410	0
1164	3316	HS2	9	0	midhigh	18	95	16	10	59	11	3	2	1	579	449	301	269	183
1165	15305	HS2	9	0	midhigh	30	60	26	7	21	5	2	2	1	246	225	181	181	115
1166	4071	HS2	9	0	midhigh	30	40	18	8	NA	NA	NA	NA	NA	NA	NA	NA	NA	NA
1167	4592	HS2	9	0	midhigh	30	40	25	3	108	24	12	9	5	1463	1303	1121	993	706
1168	1320	HS2	9	0	midhigh	14	30	11	10	112	12	3	3	0	576	331	170	170	0
1169	18723	HS2	9	0	midhigh	22	89	0	9	153	38	17	5	0	1399	1159	814	336	0
1170	16399	HS2	9	0	midhigh	28	45	25	0	86	14	4	1	0	492	354	194	76	0
1171	18787	HS2	9	0	midhigh	18	28	18	18	50	14	5	2	0	514	415	242	132	0
1172	18260	HS2	9	0	midhigh	23	54	6	9	114	18	12	7	1	1012	840	741	545	103
1173	15994	HS2	9	0	midhigh	7	60	5	0	129	21	4	4	0	828	603	297	297	0
1174	6142	HS2	9	0	midhigh	30	42	18	5	132	28	11	2	0	985	741	462	133	0
1175	9261	HS2	9	0	midhigh	30	95	28	18	104	20	8	5	0	941	725	540	416	0
1176	1561	HS2	11	0	midhigh	19	54	13	10	165	42	19	14	3	2181	1937	1500	1272	441
1177	17059	MS2	6	0	midhigh	30	30	30	0	NA	NA	NA	NA	NA	NA	NA	NA	NA	NA
1178	17528	MS2	7	0	midhigh	6	6	3	1	99	71	56	39	18	5425	5320	5069	4380	2807
1179	6068	MS2	7	0	midhigh	30	30	0	0	100	73	46	36	14	4386	4254	3761	3369	1865
1180	6462	MS2	7	0	midhigh	11	72	9	2	97	84	54	41	28	6376	6320	5742	5263	4224
1181	16877	MS2	7	0	midhigh	6	6	3	4	105	37	5	4	1	1226	929	424	382	128
1182	3877	MS2	7	0	midhigh	30	30	16	0	97	50	16	5	0	1540	1379	751	312	0
1183	18017	MS2	7	0	midhigh	20	110	17	14	86	61	30	17	9	2929	2822	2289	1798	1232
1184	18899	MS2	7	0	midhigh	11	22	5	6	101	73	45	37	14	4618	4513	3998	3649	1950
1185	14516	MS2	7	0	midhigh	30	30	21	0	96	62	39	27	4	3272	3092	2710	2226	650
1186	12010	MS2	7	0	midhigh	22	22	18	13	96	60	48	41	13	4412	4310	4102	3815	1842
1187	5741	MS2	7	0	midhigh	22	22	9	8	103	79	54	41	14	4729	4622	4209	3702	1694
1188	11305	MS2	7	0	midhigh	14	14	10	3	99	66	36	23	5	3229	3110	2536	1991	692
1189	8076	MS2	7	0	midhigh	9	12	6	8	101	71	49	35	19	5018	4872	4445	3928	2661
1190	5770	MS2	7	0	midhigh	30	30	21	10	85	65	34	14	1	2502	2421	1850	1033	173
1191	7970	MS2	7	0	midhigh	15	30	9	7	105	73	49	40	15	4941	4777	4353	4029	2073
1192	8450	MS2	7	0	midhigh	30	60	28	9	NA	NA	NA	NA	NA	NA	NA	NA	NA	NA
1193	11033	MS2	7	0	midhigh	5	5	0	1	105	71	34	26	9	3862	3725	3058	2770	1455
1194	17687	MS2	7	0	midhigh	30	30	23	10	106	78	49	38	12	4660	4549	3971	3541	1654
1195	12498	MS2	7	0	midhigh	30	31	25	9	NA	NA	NA	NA	NA	NA	NA	NA	NA	NA
1196	17235	MS2	7	0	midhigh	15	15	11	7	95	64	45	29	6	3386	3237	2904	2288	750
1197	3475	MS2	7	0	midhigh	25	131	25	1	93	56	35	27	10	3366	3201	2844	2521	1218
1198	12272	MS2	7	0	midhigh	30	30	22	9	100	70	36	30	16	4198	4046	3438	3197	2047
1199	16847	MS2	7	0	midhigh	11	20	3	9	100	79	51	41	15	4807	4726	4237	3839	2004
1200	12543	MS2	7	0	midhigh	19	19	14	8	NA	NA	NA	NA	NA	NA	NA	NA	NA	NA
1201	2133	MS2	7	0	midhigh	22	22	16	10	104	79	58	44	22	5942	5851	5454	4881	3152
1202	13149	MS2	7	0	midhigh	17	17	10	5	94	59	37	31	14	3791	3612	3239	3026	1751
1203	8659	MS2	7	0	midhigh	8	8	5	0	91	49	16	5	0	1482	1325	732	316	0
1204	12347	MS2	7	0	midhigh	16	16	16	0	98	60	41	25	10	3424	3266	2956	2328	1219
1205	17618	MS2	7	0	midhigh	30	30	26	25	96	73	46	33	9	3877	3768	3315	2785	1158
1206	13098	MS2	7	0	midhigh	15	25	11	6	110	82	56	48	20	5522	5428	4991	4704	2814
1207	10385	MS2	7	0	midhigh	30	62	23	29	95	61	40	27	7	3253	3116	2717	2159	859
1208	1929	MS2	7	0	midhigh	30	30	27	13	104	65	36	26	6	3303	3155	2610	2226	829
1209	14731	MS2	7	0	midhigh	4	4	4	0	NA	NA	NA	NA	NA	NA	NA	NA	NA	NA
1210	18093	MS2	7	0	midhigh	22	22	7	3	96	52	28	20	7	2927	2720	2301	2000	1086
1211	19984	MS2	7	0	midhigh	30	160	21	30	NA	NA	NA	NA	NA	NA	NA	NA	NA	NA
1212	4669	MS2	7	0	midhigh	30	71	21	30	100	70	52	42	18	5011	4893	4582	4204	2467
1213	4939	MS2	7	0	midhigh	5	5	3	0	103	66	50	38	13	4660	4513	4241	3771	1913
1214	9512	MS2	7	0	midhigh	30	55	26	13	107	86	38	27	16	4547	4492	3636	3208	2321
1215	17538	MS2	7	0	midhigh	11	11	7	3	104	76	49	34	13	4406	4299	3784	3193	1761
1216	13044	MS2	7	0	midhigh	8	50	3	8	102	62	24	14	0	2239	2064	1347	985	0
1217	12624	MS2	7	0	midhigh	9	51	4	3	104	78	54	37	11	4373	4271	3823	3169	1460
1218	12139	MS2	7	0	midhigh	17	37	12	4	87	45	22	17	9	2488	2329	1921	1736	1182
1219	6703	MS2	7	0	midhigh	8	65	5	7	109	76	47	36	15	4977	4866	4344	3912	2397
1220	18519	MS2	7	0	midhigh	13	26	8	7	101	76	47	34	11	4226	4117	3528	3014	1401
1221	19959	MS2	7	0	midhigh	30	30	27	3	98	69	45	33	10	3877	3770	3378	2912	1173
1222	7599	MS2	7	0	midhigh	30	30	4	8	86	59	39	35	15	4782	4653	4298	4120	2543
1223	2238	MS2	7	0	midhigh	16	57	6	6	101	69	43	34	21	4850	4696	4291	3957	3051
1224	7320	MS2	7	0	midhigh	24	24	19	3	99	67	47	35	18	4986	4814	4411	3986	2689
1225	16542	MS2	7	0	midhigh	11	11	9	5	104	81	57	48	22	6519	6418	5940	5569	3663
1226	14953	MS2	7	0	midhigh	30	30	22	10	NA	NA	NA	NA	NA	NA	NA	NA	NA	NA
1227	15540	MS2	7	0	midhigh	17	19	14	0	104	58	35	29	9	3724	3546	3098	2862	1404
1228	16342	MS2	7	0	midhigh	30	30	26	0	96	67	47	31	6	3668	3576	3180	2532	804
1229	3673	MS2	7	0	midhigh	30	30	30	3	NA	NA	NA	NA	NA	NA	NA	NA	NA	NA
1230	18650	MS2	7	0	midhigh	9	9	7	3	104	74	44	28	10	3746	3657	3133	2528	1268
1231	4159	MS2	7	0	midhigh	22	22	1	2	106	80	58	42	16	5113	5017	4607	3995	2122
1232	10163	MS2	7	0	midhigh	24	24	24	0	97	71	49	37	18	5048	4933	4483	4024	2729
1233	13943	MS2	7	0	midhigh	25	35	17	1	99	80	60	51	27	7351	7253	6861	6495	4726
1234	11275	MS2	7	0	midhigh	1	1	0	1	NA	NA	NA	NA	NA	NA	NA	NA	NA	NA
1235	16025	MS2	7	0	midhigh	7	7	7	2	48	17	12	8	0	787	735	636	489	0
1236	5356	MS2	7	0	midhigh	30	30	17	0	88	61	35	30	13	3723	3632	3148	2944	1772
1237	10513	MS2	7	0	midhigh	20	20	11	10	95	79	46	32	15	4682	4606	4000	3439	2247
1238	3081	MS2	7	0	midhigh	15	15	11	3	NA	NA	NA	NA	NA	NA	NA	NA	NA	NA
1239	14446	MS2	7	0	midhigh	23	23	19	18	96	68	47	36	14	4366	4262	3849	3383	1938
1240	18310	MS2	7	0	midhigh	26	26	0	5	96	65	39	31	13	4001	3865	3362	3047	1812
1241	16971	MS2	7	0	midhigh	19	33	0	0	96	76	52	33	15	4753	4655	4220	3461	2206
1242	8052	MS2	7	0	midhigh	25	56	15	15	98	79	48	38	8	4365	4308	3720	3333	1174
1243	5805	MS2	7	0	midhigh	23	23	16	3	105	42	7	3	0	1161	905	346	197	0
1244	7062	MS2	7	0	midhigh	30	30	20	20	7	0	0	0	0	11	0	0	0	0
1245	11466	MS2	7	0	midhigh	13	69	11	3	102	73	57	43	12	5010	4888	4585	4013	1776
1246	2143	MS2	7	0	midhigh	16	16	12	0	104	45	31	24	2	2532	2329	2097	1811	240
1247	16133	MS2	7	0	midhigh	6	6	3	3	96	75	38	22	11	3640	3549	2829	2245	1492
1248	8430	MS2	7	0	midhigh	15	15	15	10	80	35	27	16	4	1988	1848	1712	1262	448
1249	19935	MS2	7	0	midhigh	25	25	20	4	104	79	50	42	24	6157	6032	5487	5179	3781
1250	10861	MS2	7	0	midhigh	30	30	2	0	105	65	48	41	13	4489	4318	4035	3775	1696
1251	15800	MS2	7	0	midhigh	20	20	18	10	103	70	48	40	10	4153	3994	3596	3278	1344
1252	1302	MS2	7	0	midhigh	16	16	12	12	110	68	41	27	6	3388	3245	2781	2206	724
1253	19003	MS2	7	0	midhigh	30	58	30	0	100	76	56	44	22	5974	5874	5517	5040	3400
1254	14283	MS2	7	0	midhigh	21	21	20	3	100	59	32	23	7	3160	3013	2518	2158	1051
1255	14132	MS2	7	0	midhigh	23	23	17	4	97	57	40	24	7	3082	2958	2689	2079	941
1256	7909	MS2	7	0	midhigh	24	24	10	8	97	74	55	44	25	5721	5609	5239	4800	3446
1257	6540	MS2	7	0	midhigh	17	67	12	3	101	70	49	40	21	5328	5189	4814	4441	3012
1258	3345	MS2	7	0	midhigh	21	21	17	0	99	77	54	45	13	4882	4797	4315	3960	1685
1259	19785	MS2	7	0	midhigh	1	1	0	1	NA	NA	NA	NA	NA	NA	NA	NA	NA	NA
1260	3015	MS2	7	0	midhigh	10	34	7	5	88	71	54	43	17	4987	4914	4589	4157	2342
1261	2490	MS2	7	0	midhigh	13	13	2	4	109	75	49	43	23	5749	5621	5122	4890	3353
1262	3881	MS2	7	0	midhigh	26	26	21	11	84	40	20	12	6	2017	1860	1489	1163	741
1263	3858	MS2	7	0	midhigh	30	75	16	7	108	54	14	3	2	1682	1465	760	307	247
1264	15708	MS2	7	0	midhigh	18	29	16	0	92	74	53	38	19	5507	5458	5046	4436	3098
1265	14687	MS2	7	0	midhigh	13	13	13	0	97	76	55	43	24	5968	5852	5502	5046	3746
1266	14653	MS2	7	0	midhigh	30	30	3	2	100	82	45	31	15	4796	4723	4047	3548	2382
1267	13471	MS2	7	0	midhigh	18	18	1	18	100	76	50	42	19	5443	5342	4852	4531	2715
1268	9180	MS2	7	0	midhigh	30	30	3	5	85	57	39	24	11	3261	3144	2811	2259	1389
1269	9001	MS2	7	0	midhigh	23	23	19	17	115	76	52	42	18	5823	5685	5238	4835	2943
1270	12630	MS2	7	0	midhigh	14	14	10	0	90	54	35	20	3	2492	2362	2006	1466	352
1271	6677	MS2	7	0	midhigh	30	30	10	11	112	68	45	33	10	4131	3981	3587	3087	1409
1272	15307	MS2	7	0	midhigh	18	36	13	7	110	65	40	33	14	4204	4035	3603	3352	1914
1273	8715	MS2	7	0	midhigh	17	17	15	8	1	1	0	0	0	16	16	0	0	0
1274	14977	MS2	7	0	midhigh	8	8	6	1	84	68	47	36	17	4383	4319	3942	3499	2142
1275	6818	MS2	7	0	midhigh	30	120	27	30	107	71	46	35	15	5177	5012	4591	4162	2633
1276	13906	MS2	7	0	midhigh	5	36	2	3	87	48	28	20	13	3147	2980	2642	2348	1834
1277	14171	MS2	7	0	midhigh	30	30	2	0	87	70	45	32	13	4132	4056	3678	3204	1958
1278	11168	MS2	7	0	midhigh	16	31	7	15	NA	NA	NA	NA	NA	NA	NA	NA	NA	NA
1279	9628	MS2	8	0	midhigh	10	10	4	2	57	29	12	10	3	1477	1407	1075	983	456
1280	8223	MS2	8	0	midhigh	30	85	27	0	43	25	16	13	7	1800	1754	1625	1531	1029
1281	8644	MS2	8	0	midhigh	30	60	24	10	50	30	22	15	4	1626	1583	1453	1192	471
1282	4822	MS2	8	0	midhigh	30	55	27	14	70	35	20	7	1	1331	1253	986	503	107
1283	2318	MS2	8	0	midhigh	21	21	15	10	55	32	27	20	12	2580	2548	2462	2216	1644
1284	4910	MS2	8	0	midhigh	30	36	26	20	NA	NA	NA	NA	NA	NA	NA	NA	NA	NA
1285	15177	MS2	8	0	midhigh	11	11	4	5	NA	NA	NA	NA	NA	NA	NA	NA	NA	NA
1286	5078	MS2	8	0	midhigh	6	6	2	1	NA	NA	NA	NA	NA	NA	NA	NA	NA	NA
1287	1966	MS2	8	0	midhigh	10	20	6	3	77	36	20	15	5	2352	2278	1949	1753	1060
1288	9509	MS2	8	0	midhigh	30	30	25	15	38	21	8	1	0	653	589	325	68	0
1289	1129	MS2	8	0	midhigh	16	16	12	4	44	26	15	5	1	994	935	771	356	100
1290	10434	MS2	8	0	midhigh	9	9	3	1	38	22	17	11	2	1212	1164	1072	848	219
1291	9684	MS2	8	0	midhigh	4	4	3	2	53	31	22	17	3	1833	1775	1623	1438	449
1292	8854	MS2	8	0	midhigh	14	14	8	6	NA	NA	NA	NA	NA	NA	NA	NA	NA	NA
1293	10752	MS2	8	0	midhigh	23	23	9	11	68	33	20	13	2	1571	1512	1261	980	223
1294	10642	MS2	8	0	midhigh	12	12	8	8	32	19	9	3	0	771	738	515	271	0
1295	17646	MS2	8	0	midhigh	12	12	6	9	61	39	31	19	9	2733	2672	2534	2082	1318
1296	19621	MS2	8	0	midhigh	30	30	26	2	NA	NA	NA	NA	NA	NA	NA	NA	NA	NA
1297	6383	MS2	8	0	midhigh	30	40	28	15	51	34	23	10	3	1624	1561	1359	857	425
1298	2788	MS2	8	0	midhigh	22	22	18	19	75	33	24	18	8	2439	2372	2191	1957	1261
1299	2611	MS2	8	0	midhigh	8	8	3	8	75	27	12	7	5	1442	1337	1114	912	732
1300	9604	MS2	8	0	midhigh	20	20	3	6	56	38	27	23	13	2845	2803	2580	2425	1767
1301	5631	MS2	8	0	midhigh	30	70	27	6	67	39	27	18	2	2028	1965	1746	1363	301
1302	3157	MS2	8	0	midhigh	27	27	24	9	66	37	26	21	11	2690	2617	2395	2190	1454
1303	3050	MS2	8	0	midhigh	30	45	26	7	NA	NA	NA	NA	NA	NA	NA	NA	NA	NA
1304	19952	MS2	8	0	midhigh	22	22	9	10	86	49	36	30	16	3843	3774	3596	3385	2247
1305	1204	MS2	8	0	midhigh	18	18	15	4	77	37	27	25	10	2840	2764	2569	2482	1386
1306	14637	MS2	8	0	midhigh	10	15	5	0	60	32	24	18	8	2287	2228	2083	1834	1113
1307	14800	MS2	8	0	midhigh	0	0	0	0	NA	NA	NA	NA	NA	NA	NA	NA	NA	NA
1308	12214	MS2	8	0	midhigh	21	21	11	20	55	30	25	18	10	2370	2303	2207	1921	1309
1309	12329	MS2	8	0	midhigh	23	23	19	4	33	16	2	2	0	420	371	134	134	0
1310	17483	MS2	8	0	midhigh	11	11	7	0	52	30	23	18	5	1951	1910	1802	1580	593
1311	11800	MS2	8	0	midhigh	30	30	15	7	55	31	9	5	0	949	870	466	314	0
1312	6148	MS2	8	0	midhigh	30	140	30	9	63	39	20	15	2	1655	1601	1280	1080	232
1313	4379	MS2	8	0	midhigh	28	28	27	13	59	34	22	18	10	2250	2167	1975	1827	1251
1314	1896	MS2	8	0	midhigh	30	30	24	2	NA	NA	NA	NA	NA	NA	NA	NA	NA	NA
1315	7309	MS2	8	0	midhigh	16	16	9	2	NA	NA	NA	NA	NA	NA	NA	NA	NA	NA
1316	15067	MS2	8	0	midhigh	22	22	19	10	NA	NA	NA	NA	NA	NA	NA	NA	NA	NA
1317	18468	MS2	8	0	midhigh	25	25	9	16	NA	NA	NA	NA	NA	NA	NA	NA	NA	NA
1318	11915	MS2	8	0	midhigh	25	25	21	9	41	24	16	8	6	1287	1252	1132	811	687
1319	15136	MS2	8	0	midhigh	15	15	12	0	66	40	25	19	11	2512	2447	2164	1917	1387
1320	3295	MS2	8	0	midhigh	8	11	5	3	44	37	26	18	7	2261	2236	2043	1753	897
1321	2357	MS2	8	0	midhigh	14	14	11	4	57	42	25	14	5	1967	1930	1600	1181	533
1322	9052	MS2	8	0	midhigh	10	71	7	6	41	21	6	4	0	643	579	338	268	0
1323	13051	MS2	8	0	midhigh	16	16	14	9	64	28	17	15	1	1444	1358	1164	1082	151
1324	4095	MS2	8	0	midhigh	30	30	21	0	NA	NA	NA	NA	NA	NA	NA	NA	NA	NA
1325	9497	MS2	8	0	midhigh	30	32	28	0	49	29	23	16	9	2121	2077	1958	1718	1174
1326	6575	MS2	8	0	midhigh	30	45	27	4	42	25	13	13	3	1436	1399	1195	1195	422
1327	16256	MS2	8	0	midhigh	22	33	15	0	66	28	13	8	2	1321	1228	955	759	358
1328	1445	MS2	8	0	midhigh	30	32	19	6	68	32	18	13	6	2166	2071	1832	1645	1110
1329	19168	MS2	7	0	midhigh	15	15	13	2	101	80	56	40	16	5510	5411	4996	4355	2597
1330	13185	MS2	8	0	midhigh	13	13	8	3	81	39	17	9	0	1428	1326	916	605	0
1331	8227	MS2	8	0	midhigh	13	71	12	0	65	28	18	18	12	2477	2398	2227	2227	1758
1332	6068	MS2	7	0	midhigh	30	67	18	16	100	73	46	36	14	4386	4254	3761	3369	1865
1333	12502	MS2	7	0	midhigh	30	66	22	14	109	73	47	34	14	4555	4424	3929	3432	1941
1334	3877	MS2	7	0	midhigh	30	30	20	1	97	50	16	5	0	1540	1379	751	312	0
1335	18899	MS2	7	0	midhigh	19	19	15	10	101	73	45	37	14	4618	4513	3998	3649	1950
1336	14516	MS2	7	0	midhigh	30	46	21	6	96	62	39	27	4	3272	3092	2710	2226	650
1337	7970	MS2	7	0	midhigh	13	13	10	8	105	73	49	40	15	4941	4777	4353	4029	2073
1338	11033	MS2	7	0	midhigh	15	15	12	0	105	71	34	26	9	3862	3725	3058	2770	1455
1339	17687	MS2	7	0	midhigh	30	30	23	7	106	78	49	38	12	4660	4549	3971	3541	1654
1340	8064	MS2	7	0	midhigh	20	48	14	3	100	70	47	36	11	4371	4217	3788	3359	1677
1341	12272	MS2	7	0	midhigh	26	26	21	11	100	70	36	30	16	4198	4046	3438	3197	2047
1342	16847	MS2	7	0	midhigh	13	18	8	5	100	79	51	41	15	4807	4726	4237	3839	2004
1343	12543	MS2	7	0	midhigh	30	30	24	9	NA	NA	NA	NA	NA	NA	NA	NA	NA	NA
1344	2133	MS2	7	0	midhigh	30	30	21	9	104	79	58	44	22	5942	5851	5454	4881	3152
1345	13098	MS2	7	0	midhigh	20	35	20	20	110	82	56	48	20	5522	5428	4991	4704	2814
1346	10385	MS2	7	0	midhigh	30	30	16	25	95	61	40	27	7	3253	3116	2717	2159	859
1347	4939	MS2	7	0	midhigh	15	15	10	3	103	66	50	38	13	4660	4513	4241	3771	1913
1348	9512	MS2	7	0	midhigh	30	50	15	13	107	86	38	27	16	4547	4492	3636	3208	2321
1349	12624	MS2	7	0	midhigh	15	119	10	12	104	78	54	37	11	4373	4271	3823	3169	1460
1350	6703	MS2	7	0	midhigh	30	100	22	5	109	76	47	36	15	4977	4866	4344	3912	2397
1351	19959	MS2	7	0	midhigh	30	30	25	5	98	69	45	33	10	3877	3770	3378	2912	1173
1352	7599	MS2	7	0	midhigh	25	38	20	25	86	59	39	35	15	4782	4653	4298	4120	2543
1353	7320	MS2	7	0	midhigh	18	18	14	11	99	67	47	35	18	4986	4814	4411	3986	2689
1354	16542	MS2	7	0	midhigh	15	15	12	9	104	81	57	48	22	6519	6418	5940	5569	3663
1355	14953	MS2	7	0	midhigh	30	80	28	7	NA	NA	NA	NA	NA	NA	NA	NA	NA	NA
1356	11275	MS2	7	0	midhigh	1	1	0	0	NA	NA	NA	NA	NA	NA	NA	NA	NA	NA
1357	5356	MS2	7	0	midhigh	30	39	29	0	88	61	35	30	13	3723	3632	3148	2944	1772
1358	3081	MS2	7	0	midhigh	8	29	3	4	NA	NA	NA	NA	NA	NA	NA	NA	NA	NA
1359	8052	MS2	7	0	midhigh	16	26	11	3	98	79	48	38	8	4365	4308	3720	3333	1174
1360	5805	MS2	7	0	midhigh	22	44	14	1	105	42	7	3	0	1161	905	346	197	0
1361	11466	MS2	7	0	midhigh	6	36	3	3	102	73	57	43	12	5010	4888	4585	4013	1776
1362	13192	MS2	7	0	midhigh	30	30	25	10	99	83	56	47	28	6353	6269	5817	5458	4126
1363	19935	MS2	7	0	midhigh	30	30	16	7	104	79	50	42	24	6157	6032	5487	5179	3781
1364	15800	MS2	7	0	midhigh	21	21	21	12	103	70	48	40	10	4153	3994	3596	3278	1344
1365	14132	MS2	7	0	midhigh	2	2	0	1	97	57	40	24	7	3082	2958	2689	2079	941
1366	7909	MS2	7	0	midhigh	27	27	22	4	97	74	55	44	25	5721	5609	5239	4800	3446
1367	6540	MS2	7	0	midhigh	12	42	6	8	101	70	49	40	21	5328	5189	4814	4441	3012
1368	3345	MS2	7	0	midhigh	20	20	17	1	99	77	54	45	13	4882	4797	4315	3960	1685
1369	2490	MS2	7	0	midhigh	30	30	25	0	109	75	49	43	23	5749	5621	5122	4890	3353
1370	3858	MS2	7	0	midhigh	5	21	5	4	108	54	14	3	2	1682	1465	760	307	247
1371	15983	MS2	7	0	midhigh	14	14	11	14	101	77	53	44	22	5279	5161	4743	4406	2893
1372	14653	MS2	7	0	midhigh	30	36	24	13	100	82	45	31	15	4796	4723	4047	3548	2382
1373	6677	MS2	7	0	midhigh	30	60	26	12	112	68	45	33	10	4131	3981	3587	3087	1409
1374	15307	MS2	7	0	midhigh	22	57	17	8	110	65	40	33	14	4204	4035	3603	3352	1914
1375	14977	MS2	7	0	midhigh	6	6	4	0	84	68	47	36	17	4383	4319	3942	3499	2142
1376	13906	MS2	7	0	midhigh	10	31	5	6	87	48	28	20	13	3147	2980	2642	2348	1834
1377	9628	MS2	8	0	midhigh	15	15	5	13	57	29	12	10	3	1477	1407	1075	983	456
1378	1480	MS2	8	0	midhigh	11	29	10	0	NA	NA	NA	NA	NA	NA	NA	NA	NA	NA
1379	1111	MS2	8	0	midhigh	6	6	0	3	NA	NA	NA	NA	NA	NA	NA	NA	NA	NA
1380	14100	MS2	8	0	midhigh	30	34	30	0	NA	NA	NA	NA	NA	NA	NA	NA	NA	NA
1381	8223	MS2	8	0	midhigh	16	16	13	0	43	25	16	13	7	1800	1754	1625	1531	1029
1382	8644	MS2	8	0	midhigh	30	50	28	4	50	30	22	15	4	1626	1583	1453	1192	471
1383	4822	MS2	8	0	midhigh	30	90	28	2	70	35	20	7	1	1331	1253	986	503	107
1384	2318	MS2	8	0	midhigh	29	29	25	15	55	32	27	20	12	2580	2548	2462	2216	1644
1385	4910	MS2	8	0	midhigh	30	52	25	18	NA	NA	NA	NA	NA	NA	NA	NA	NA	NA
1386	3651	MS2	8	0	midhigh	4	4	2	1	50	34	14	12	3	1566	1522	1206	1127	505
1387	2969	MS2	8	0	midhigh	10	14	8	8	59	38	20	14	1	1663	1601	1262	1029	100
1388	15177	MS2	8	0	midhigh	4	9	1	2	NA	NA	NA	NA	NA	NA	NA	NA	NA	NA
1389	9601	MS2	8	0	midhigh	17	17	14	6	39	24	14	10	3	1179	1147	951	791	345
1390	1966	MS2	8	0	midhigh	15	15	11	4	77	36	20	15	5	2352	2278	1949	1753	1060
1391	9509	MS2	8	0	midhigh	27	27	21	27	38	21	8	1	0	653	589	325	68	0
1392	1129	MS2	8	0	midhigh	12	12	9	3	44	26	15	5	1	994	935	771	356	100
1393	12651	MS2	8	0	midhigh	20	55	16	4	52	33	20	11	7	1820	1772	1566	1237	917
1394	10434	MS2	8	0	midhigh	10	10	7	0	38	22	17	11	2	1212	1164	1072	848	219
1395	9684	MS2	8	0	midhigh	8	9	6	0	53	31	22	17	3	1833	1775	1623	1438	449
1396	10752	MS2	8	0	midhigh	30	49	30	12	68	33	20	13	2	1571	1512	1261	980	223
1397	18909	MS2	8	0	midhigh	7	423	7	7	54	32	20	11	4	1746	1690	1481	1130	643
1398	10642	MS2	8	0	midhigh	12	31	12	7	32	19	9	3	0	771	738	515	271	0
1399	17646	MS2	8	0	midhigh	14	14	9	7	61	39	31	19	9	2733	2672	2534	2082	1318
1400	8049	MS2	8	0	midhigh	12	12	12	0	NA	NA	NA	NA	NA	NA	NA	NA	NA	NA
1401	19621	MS2	8	0	midhigh	30	30	26	0	NA	NA	NA	NA	NA	NA	NA	NA	NA	NA
1402	6383	MS2	8	0	midhigh	30	56	30	14	51	34	23	10	3	1624	1561	1359	857	425
1403	9248	MS2	8	0	midhigh	30	30	25	13	58	30	24	16	5	1892	1821	1726	1413	621
1404	2788	MS2	8	0	midhigh	26	26	23	23	75	33	24	18	8	2439	2372	2191	1957	1261
1405	2611	MS2	8	0	midhigh	10	38	5	10	75	27	12	7	5	1442	1337	1114	912	732
1406	9604	MS2	8	0	midhigh	30	45	15	4	56	38	27	23	13	2845	2803	2580	2425	1767
1407	5631	MS2	8	0	midhigh	10	10	7	9	67	39	27	18	2	2028	1965	1746	1363	301
1408	11641	MS2	8	0	midhigh	25	25	23	25	26	11	6	5	2	645	603	507	477	255
1409	1976	MS2	8	0	midhigh	10	25	9	7	68	39	30	27	12	3174	3096	2939	2814	1777
1410	1502	MS2	8	0	midhigh	30	36	27	3	61	35	27	14	3	1794	1738	1610	1082	355
1411	3157	MS2	8	0	midhigh	15	29	12	7	66	37	26	21	11	2690	2617	2395	2190	1454
1412	2856	MS2	8	0	midhigh	11	26	10	4	58	41	29	20	12	2924	2852	2629	2278	1669
1413	3050	MS2	8	0	midhigh	30	45	24	16	NA	NA	NA	NA	NA	NA	NA	NA	NA	NA
1414	19952	MS2	8	0	midhigh	5	5	0	5	86	49	36	30	16	3843	3774	3596	3385	2247
1415	1204	MS2	8	0	midhigh	15	25	9	4	77	37	27	25	10	2840	2764	2569	2482	1386
1416	14637	MS2	8	0	midhigh	2	12	0	0	60	32	24	18	8	2287	2228	2083	1834	1113
1417	14800	MS2	8	0	midhigh	20	20	15	12	NA	NA	NA	NA	NA	NA	NA	NA	NA	NA
1418	12214	MS2	8	0	midhigh	5	5	2	5	55	30	25	18	10	2370	2303	2207	1921	1309
1419	12329	MS2	8	0	midhigh	24	24	19	3	33	16	2	2	0	420	371	134	134	0
1420	17483	MS2	8	0	midhigh	10	10	10	1	52	30	23	18	5	1951	1910	1802	1580	593
1421	5334	MS2	8	0	midhigh	6	6	4	0	52	27	21	17	2	1749	1683	1578	1422	310
1422	11800	MS2	8	0	midhigh	17	17	14	9	55	31	9	5	0	949	870	466	314	0
1423	2771	MS2	8	0	midhigh	16	16	16	0	70	24	18	15	7	2071	1982	1867	1751	1190
1424	8648	MS2	8	0	midhigh	30	295	22	30	80	39	31	24	14	3274	3171	3039	2772	2086
1425	3165	MS2	8	0	midhigh	1	1	0	0	70	39	27	22	12	2961	2887	2698	2498	1704
1426	3884	MS2	8	0	midhigh	7	107	6	6	52	27	15	11	6	1547	1493	1305	1149	824
1427	2302	MS2	8	0	midhigh	8	17	4	1	50	23	17	13	4	1392	1351	1223	1066	504
1428	4379	MS2	8	0	midhigh	30	140	27	18	59	34	22	18	10	2250	2167	1975	1827	1251
1429	4694	MS2	8	0	midhigh	12	12	4	8	62	41	29	22	10	2696	2640	2408	2140	1275
1430	1896	MS2	8	0	midhigh	30	30	29	4	NA	NA	NA	NA	NA	NA	NA	NA	NA	NA
1431	7309	MS2	8	0	midhigh	6	6	6	0	NA	NA	NA	NA	NA	NA	NA	NA	NA	NA
1432	2504	MS2	8	0	midhigh	7	22	3	1	72	41	30	24	8	2750	2674	2491	2252	1153
1433	15067	MS2	8	0	midhigh	15	15	13	10	NA	NA	NA	NA	NA	NA	NA	NA	NA	NA
1434	18468	MS2	8	0	midhigh	11	12	7	3	NA	NA	NA	NA	NA	NA	NA	NA	NA	NA
1435	11915	MS2	8	0	midhigh	23	23	14	14	41	24	16	8	6	1287	1252	1132	811	687
1436	15136	MS2	8	0	midhigh	21	21	18	11	66	40	25	19	11	2512	2447	2164	1917	1387
1437	3295	MS2	8	0	midhigh	6	21	3	3	44	37	26	18	7	2261	2236	2043	1753	897
1438	2357	MS2	8	0	midhigh	30	362	24	12	57	42	25	14	5	1967	1930	1600	1181	533
1439	6595	MS2	8	0	midhigh	3	28	1	1	48	28	19	15	2	1637	1591	1418	1262	325
1440	5817	MS2	8	0	midhigh	3	47	1	2	67	29	15	8	5	1743	1655	1385	1115	875
1441	12559	MS2	8	0	midhigh	11	11	10	11	55	30	24	19	3	1931	1869	1766	1579	379
1442	6762	MS2	8	0	midhigh	14	42	11	12	NA	NA	NA	NA	NA	NA	NA	NA	NA	NA
1443	9052	MS2	8	0	midhigh	10	70	7	5	41	21	6	4	0	643	579	338	268	0
1444	13051	MS2	8	0	midhigh	19	19	13	12	64	28	17	15	1	1444	1358	1164	1082	151
1445	7943	MS2	8	0	midhigh	8	31	5	8	69	31	23	20	10	2604	2540	2402	2270	1511
1446	5174	MS2	8	0	midhigh	8	8	8	4	49	26	17	15	7	1717	1631	1502	1427	908
1447	9497	MS2	8	0	midhigh	21	21	19	0	49	29	23	16	9	2121	2077	1958	1718	1174
1448	6575	MS2	8	0	midhigh	9	38	0	6	42	25	13	13	3	1436	1399	1195	1195	422
1449	16256	MS2	8	0	midhigh	8	28	0	8	66	28	13	8	2	1321	1228	955	759	358
1450	1445	MS2	8	0	midhigh	28	28	23	8	68	32	18	13	6	2166	2071	1832	1645	1110
1451	13185	MS2	8	0	midhigh	18	36	14	17	81	39	17	9	0	1428	1326	916	605	0
1453	7895	ELEM2	1	1	elem	2	24	2	2	69	31	17	12	9	2333	2209	1951	1743	1486
1454	6364	ELEM2	1	1	elem	5	5	2	3	78	30	15	11	7	1917	1784	1532	1399	1105
1455	14501	ELEM2	1	1	elem	2	2	2	0	81	31	15	10	7	1932	1797	1531	1335	1099
1456	17448	ELEM2	1	1	elem	5	25	2	5	86	28	11	5	3	1310	1139	904	672	480
1457	15902	ELEM2	1	1	elem	4	26	1	4	65	34	17	10	7	2059	1967	1670	1415	1140
1458	4716	ELEM2	1	1	elem	4	26	2	3	86	36	15	13	12	2382	2260	1912	1845	1781
1459	16792	ELEM2	1	1	elem	9	9	5	5	78	36	15	11	8	2144	2047	1683	1517	1264
1460	12484	ELEM2	1	1	elem	4	26	1	4	72	25	13	10	10	2276	2098	1909	1779	1779
1461	8205	ELEM2	1	1	elem	11	11	5	9	26	13	13	13	12	1983	1965	1965	1965	1875
1462	6605	ELEM2	1	1	elem	8	28	6	7	84	36	20	11	10	2608	2489	2250	1903	1827
1463	2970	ELEM2	1	1	elem	2	22	2	2	53	26	15	13	11	2613	2527	2370	2293	2152
1464	2257	ELEM2	1	1	elem	2	24	1	2	70	31	13	10	6	1769	1691	1398	1274	987
1465	11992	ELEM2	1	1	elem	5	5	2	3	86	23	11	9	5	1356	1191	1026	949	649
1466	16600	ELEM2	1	1	elem	5	26	1	3	77	30	12	9	7	1787	1647	1314	1199	1078
1467	6435	ELEM2	2	0	elem	11	11	6	11	125	39	11	9	9	2403	2054	1683	1602	1602
1468	10021	ELEM2	2	0	elem	30	35	28	16	90	32	23	20	6	2325	1938	1833	1727	723
1469	1944	ELEM2	2	0	elem	30	62	9	0	88	20	8	8	6	1465	1018	873	873	722
1470	10662	ELEM2	2	0	elem	29	29	26	27	119	34	23	17	4	2588	2127	1945	1710	677
1471	14028	ELEM2	2	0	elem	6	24	5	0	118	16	9	8	6	1721	1265	1178	1136	997
1472	17418	ELEM2	2	0	elem	16	16	15	0	125	46	21	14	8	3036	2673	2250	1984	1584
1473	9439	ELEM2	2	0	elem	15	15	10	5	127	49	25	15	10	3632	3284	2931	2549	2198
1474	1397	ELEM2	2	0	elem	7	7	7	0	126	34	25	14	8	2492	2133	1982	1553	1168
1475	3510	ELEM2	2	0	elem	12	17	10	2	128	52	24	14	10	3433	3088	2586	2207	1960
1476	13318	ELEM2	2	0	elem	16	16	12	3	128	45	17	11	10	3005	2617	2163	1945	1892
1477	16977	ELEM2	2	0	elem	13	28	10	6	122	34	11	9	7	2116	1701	1360	1282	1133
1478	8897	ELEM2	2	0	elem	14	28	10	0	126	32	11	10	10	2484	2071	1774	1735	1735
1479	1910	ELEM2	2	0	elem	5	5	4	1	123	34	13	12	9	2374	2026	1725	1691	1498
1480	1757	ELEM2	2	0	elem	8	8	5	0	90	17	13	13	0	1277	954	890	890	0
1481	1551	ELEM2	2	0	elem	16	19	15	1	119	52	29	26	16	3822	3410	3118	3011	2246
1482	17690	ELEM2	2	0	elem	17	17	12	6	122	47	26	14	9	2733	2488	2126	1671	1348
1483	2061	ELEM2	2	0	elem	19	19	13	7	91	26	22	16	7	2280	1820	1755	1496	833
1484	19463	ELEM2	2	0	elem	9	16	5	0	126	36	14	11	7	2401	2025	1694	1589	1309
1485	14365	ELEM2	2	0	elem	17	17	8	4	119	44	22	14	8	2540	2221	1869	1588	1171
1486	4101	ELEM2	2	0	elem	13	13	10	5	106	62	13	10	7	2358	2110	1444	1322	1097
1487	7725	ELEM2	2	0	elem	22	22	15	6	128	37	15	10	8	2592	2094	1702	1505	1395
1488	19953	ELEM2	2	0	elem	10	11	9	3	126	39	12	11	8	2768	2239	1842	1808	1605
1489	12314	ELEM2	3	0	elem	19	19	14	1	108	50	26	21	19	5353	5144	4692	4504	4371
1490	8369	ELEM2	3	0	elem	20	84	1	0	110	67	32	19	16	4602	4461	3879	3361	3116
1491	10822	ELEM2	3	0	elem	15	23	11	14	106	70	30	18	16	5103	4965	4353	3911	3780
1492	3272	ELEM2	3	0	elem	6	14	4	2	112	66	30	20	17	5772	5619	4928	4556	4343
1493	4440	ELEM2	3	0	elem	22	24	12	22	117	31	15	14	14	3110	2798	2584	2549	2549
1494	4481	ELEM2	3	0	elem	31	31	30	0	113	70	38	22	16	6426	6306	5753	5171	4751
1495	5341	ELEM2	3	0	elem	12	12	9	1	100	43	22	17	17	4175	3923	3603	3407	3407
1496	1344	ELEM2	3	0	elem	13	13	12	3	102	58	22	20	16	4847	4655	4050	3972	3727
1497	8951	ELEM2	3	0	elem	5	5	1	3	114	64	31	21	16	6073	5899	5350	5013	4693
1498	1060	ELEM2	3	0	elem	30	30	21	6	113	54	22	14	14	4959	4746	4172	3893	3893
1499	17177	ELEM2	3	0	elem	24	24	20	0	112	39	17	14	13	3546	3241	2908	2795	2713
1500	3064	ELEM2	3	0	elem	5	5	0	0	NA	NA	NA	NA	NA	NA	NA	NA	NA	NA
1501	2579	ELEM2	3	0	elem	15	20	10	8	118	58	23	15	14	4942	4704	4138	3858	3801
1502	11056	ELEM2	3	0	elem	20	43	17	1	105	25	16	14	12	2881	2543	2413	2341	2195
1503	4849	ELEM2	3	0	elem	18	34	14	2	114	43	16	14	13	3405	3075	2697	2626	2562
1504	5287	ELEM2	3	0	elem	30	58	22	0	119	52	23	17	14	4582	4365	3886	3662	3499
1505	9606	ELEM2	3	0	elem	15	30	11	5	109	71	39	22	16	6001	5874	5319	4665	4214
1506	11318	ELEM2	3	0	elem	21	21	18	8	108	69	34	20	16	6207	6081	5455	4940	4647
1507	2931	ELEM2	3	0	elem	20	20	16	5	114	31	15	14	11	2736	2450	2207	2171	1925
1508	10391	ELEM2	3	0	elem	19	22	13	9	112	37	15	14	14	3966	3670	3352	3320	3320
1509	2610	ELEM2	3	0	elem	30	73	12	15	103	65	31	27	23	5745	5557	5003	4856	4563
1510	17007	ELEM2	3	0	elem	11	12	8	6	108	56	25	17	14	4338	4097	3569	3278	3089
1511	7889	ELEM2	3	0	elem	16	19	13	2	109	72	31	26	19	5541	5406	4774	4593	4097
1512	11566	ELEM2	3	0	elem	30	30	21	28	108	45	28	23	17	4928	4722	4445	4246	3877
1513	17714	ELEM2	3	0	elem	18	29	15	7	118	22	14	14	14	3614	3074	2993	2993	2993
1514	13659	ELEM2	3	0	elem	22	32	15	9	120	41	14	14	14	4269	4008	3596	3596	3596
1515	5613	ELEM2	3	0	elem	13	13	13	0	115	42	19	14	14	3787	3491	3113	2937	2937
1516	10310	ELEM2	3	0	elem	19	81	9	7	113	78	33	20	17	6579	6491	5719	5221	5031
1517	18697	ELEM2	3	0	elem	30	47	4	3	113	63	29	20	17	4655	4488	3938	3601	3385
1518	12349	ELEM2	3	0	elem	8	8	5	2	110	36	15	14	13	3289	2981	2708	2678	2596
1519	13554	ELEM2	3	0	elem	14	17	11	4	101	74	28	23	17	5385	5263	4562	4391	3953
1520	15290	ELEM2	4	0	elem	13	17	10	5	107	52	28	22	11	3726	3500	3121	2894	2148
1521	16941	ELEM2	4	0	elem	14	14	10	5	109	60	32	30	24	6138	5889	5397	5333	4860
1522	3901	ELEM2	4	0	elem	16	16	10	3	103	44	26	20	7	2983	2740	2475	2244	1316
1523	7789	ELEM2	4	0	elem	15	16	10	6	107	51	34	30	26	6968	6745	6431	6286	5935
1524	11633	ELEM2	4	0	elem	30	32	22	25	102	69	39	35	23	5538	5313	4905	4745	3875
1525	4112	ELEM2	4	0	elem	18	18	13	8	91	48	29	22	9	3044	2703	2437	2158	1202
1526	7234	ELEM2	4	0	elem	16	16	7	13	99	56	32	27	19	4558	4320	3946	3732	3149
1527	7325	ELEM2	4	0	elem	19	19	16	6	112	55	34	30	24	5745	5519	5177	5045	4686
1528	6138	ELEM2	4	0	elem	22	22	22	3	101	68	42	36	24	6746	6570	6161	5922	5045
1529	3292	ELEM2	4	0	elem	25	25	18	25	104	41	19	18	13	3275	2988	2633	2599	2244
1530	3442	ELEM2	4	0	elem	15	27	10	8	105	59	38	25	15	4629	4455	4088	3564	2890
1531	13838	ELEM2	4	0	elem	18	18	12	13	107	66	42	41	26	7360	7180	6812	6773	5731
1532	4972	ELEM2	4	0	elem	17	17	14	3	106	52	29	25	15	5022	4813	4347	4194	3489
1533	8774	ELEM2	4	0	elem	23	39	17	4	103	56	38	31	13	4600	4358	4068	3797	2482
1534	15329	ELEM2	4	0	elem	15	15	10	10	102	54	36	28	13	4288	4064	3779	3476	2370
1535	17282	ELEM2	4	0	elem	14	34	8	8	100	56	36	32	14	4405	4151	3826	3681	2386
1536	18374	ELEM2	4	0	elem	16	16	11	9	89	52	21	18	12	3609	3411	2968	2832	2437
1537	13720	ELEM2	4	0	elem	21	21	17	1	103	63	32	25	17	4730	4466	3918	3667	3037
1538	14252	ELEM2	4	0	elem	17	17	12	15	100	52	32	24	19	5176	4939	4613	4314	3930
1539	3098	ELEM2	4	0	elem	26	27	22	9	100	49	28	21	14	3868	3631	3304	3055	2611
1540	3149	ELEM2	4	0	elem	22	22	17	1	97	85	42	40	22	6162	6107	5446	5362	4012
1541	2889	ELEM2	4	0	elem	12	14	11	1	100	52	33	23	16	4254	3999	3691	3296	2882
1542	5293	ELEM2	4	0	elem	25	38	22	13	101	67	41	36	20	6150	5935	5506	5301	4180
1543	18496	ELEM2	4	0	elem	16	16	13	9	107	50	38	31	18	5459	5269	5047	4783	3792
1544	16918	ELEM2	4	0	elem	16	16	11	2	100	43	23	21	16	4232	4010	3721	3654	3290
1545	18662	ELEM2	4	0	elem	30	36	17	23	109	40	23	20	14	3721	3403	3137	2996	2544
1546	14182	ELEM2	4	0	elem	30	39	16	13	108	71	39	32	21	6025	5880	5358	5092	4292
1547	8658	ELEM2	4	0	elem	24	24	18	19	99	56	34	26	17	4628	4362	4002	3700	3046
1548	6614	ELEM2	4	0	elem	11	13	9	4	106	71	40	32	18	6547	6388	5878	5542	4618
1549	18834	ELEM2	4	0	elem	8	8	7	6	98	58	34	27	17	5519	5359	4943	4675	3852
1550	18308	ELEM2	0	1	elem	8	8	5	3	48	26	23	17	12	2954	2901	2825	2584	2315
1551	18287	ELEM2	0	1	elem	9	9	6	4	51	26	24	12	12	2854	2780	2753	2320	2320
1552	3931	ELEM2	0	1	elem	7	8	7	0	57	26	25	17	12	3081	3035	3009	2684	2370
1553	14843	ELEM2	0	1	elem	8	8	4	2	50	29	22	16	8	2298	2229	2106	1870	1323
1554	16423	ELEM2	0	1	elem	8	8	5	5	54	25	18	12	10	2497	2401	2246	2008	1832
1555	11699	ELEM2	0	1	elem	7	7	5	7	48	27	22	14	11	2676	2632	2517	2215	2023
1556	7425	ELEM2	0	1	elem	8	11	6	2	43	23	12	10	8	1800	1745	1583	1507	1322
1557	2598	ELEM2	0	1	elem	7	7	3	5	51	26	20	13	11	2530	2469	2337	2078	1927
1558	9008	ELEM2	0	1	elem	8	10	6	3	48	25	16	13	10	2157	2091	1920	1799	1598
1559	3701	ELEM2	0	1	elem	5	18	1	3	51	26	23	14	12	2645	2551	2468	2152	2040
1560	8508	ELEM2	0	1	elem	2	2	0	2	NA	NA	NA	NA	NA	NA	NA	NA	NA	NA
1561	13409	ELEM2	0	1	elem	4	7	2	3	42	12	11	11	10	1765	1632	1621	1621	1565
1562	5116	ELEM2	0	1	elem	4	4	0	2	NA	NA	NA	NA	NA	NA	NA	NA	NA	NA
1563	2007	ELEM2	0	1	elem	12	12	9	4	56	22	13	12	12	2557	2469	2314	2282	2282
1564	19180	ELEM2	0	1	elem	8	8	6	2	45	26	17	13	12	2483	2437	2220	2061	2009
1565	6435	ELEM2	2	0	elem	4	4	4	2	125	39	11	9	9	2403	2054	1683	1602	1602
1566	10021	ELEM2	2	0	elem	12	12	11	9	90	32	23	20	6	2325	1938	1833	1727	723
1567	1944	ELEM2	2	0	elem	3	3	1	0	88	20	8	8	6	1465	1018	873	873	722
1568	10662	ELEM2	2	0	elem	6	6	2	5	119	34	23	17	4	2588	2127	1945	1710	677
1569	14028	ELEM2	2	0	elem	3	7	2	1	118	16	9	8	6	1721	1265	1178	1136	997
1570	17418	ELEM2	2	0	elem	9	9	4	1	125	46	21	14	8	3036	2673	2250	1984	1584
1571	9439	ELEM2	2	0	elem	10	18	5	4	127	49	25	15	10	3632	3284	2931	2549	2198
1572	1397	ELEM2	2	0	elem	12	12	10	1	126	34	25	14	8	2492	2133	1982	1553	1168
1573	3510	ELEM2	2	0	elem	7	10	5	4	128	52	24	14	10	3433	3088	2586	2207	1960
1574	13318	ELEM2	2	0	elem	4	4	0	4	128	45	17	11	10	3005	2617	2163	1945	1892
1575	16977	ELEM2	2	0	elem	9	15	4	3	122	34	11	9	7	2116	1701	1360	1282	1133
1576	8897	ELEM2	2	0	elem	6	6	3	1	126	32	11	10	10	2484	2071	1774	1735	1735
1577	1910	ELEM2	2	0	elem	4	25	0	3	123	34	13	12	9	2374	2026	1725	1691	1498
1578	1757	ELEM2	2	0	elem	10	10	6	0	90	17	13	13	0	1277	954	890	890	0
1579	1551	ELEM2	2	0	elem	11	11	10	0	119	52	29	26	16	3822	3410	3118	3011	2246
1580	17690	ELEM2	2	0	elem	9	9	5	4	122	47	26	14	9	2733	2488	2126	1671	1348
1581	19463	ELEM2	2	0	elem	8	8	4	0	126	36	14	11	7	2401	2025	1694	1589	1309
1582	14365	ELEM2	2	0	elem	10	10	6	3	119	44	22	14	8	2540	2221	1869	1588	1171
1583	4101	ELEM2	2	0	elem	13	39	5	4	106	62	13	10	7	2358	2110	1444	1322	1097
1584	7725	ELEM2	2	0	elem	12	12	9	11	128	37	15	10	8	2592	2094	1702	1505	1395
1585	12314	ELEM2	3	0	elem	25	25	14	1	108	50	26	21	19	5353	5144	4692	4504	4371
1586	4935	ELEM2	3	0	elem	15	15	0	0	105	36	15	14	14	3715	3424	3101	3055	3055
1587	8369	ELEM2	3	0	elem	5	30	5	0	110	67	32	19	16	4602	4461	3879	3361	3116
1588	10822	ELEM2	3	0	elem	6	23	3	5	106	70	30	18	16	5103	4965	4353	3911	3780
1589	3272	ELEM2	3	0	elem	8	16	1	2	112	66	30	20	17	5772	5619	4928	4556	4343
1590	4440	ELEM2	3	0	elem	16	36	13	16	117	31	15	14	14	3110	2798	2584	2549	2549
1591	4481	ELEM2	3	0	elem	23	71	22	0	113	70	38	22	16	6426	6306	5753	5171	4751
1592	5341	ELEM2	3	0	elem	5	5	2	1	100	43	22	17	17	4175	3923	3603	3407	3407
1593	1344	ELEM2	3	0	elem	11	24	9	2	102	58	22	20	16	4847	4655	4050	3972	3727
1594	8951	ELEM2	3	0	elem	7	7	3	7	114	64	31	21	16	6073	5899	5350	5013	4693
1595	1060	ELEM2	3	0	elem	9	9	4	5	113	54	22	14	14	4959	4746	4172	3893	3893
1596	17177	ELEM2	3	0	elem	23	23	19	0	112	39	17	14	13	3546	3241	2908	2795	2713
1597	3064	ELEM2	3	0	elem	3	8	0	0	NA	NA	NA	NA	NA	NA	NA	NA	NA	NA
1598	2579	ELEM2	3	0	elem	9	11	6	4	118	58	23	15	14	4942	4704	4138	3858	3801
1599	11056	ELEM2	3	0	elem	7	29	5	5	105	25	16	14	12	2881	2543	2413	2341	2195
1600	4849	ELEM2	3	0	elem	14	14	3	5	114	43	16	14	13	3405	3075	2697	2626	2562
1601	5287	ELEM2	3	0	elem	9	43	6	0	119	52	23	17	14	4582	4365	3886	3662	3499
1602	9606	ELEM2	3	0	elem	9	9	4	6	109	71	39	22	16	6001	5874	5319	4665	4214
1603	11318	ELEM2	3	0	elem	9	12	8	5	108	69	34	20	16	6207	6081	5455	4940	4647
1604	2931	ELEM2	3	0	elem	12	14	9	0	114	31	15	14	11	2736	2450	2207	2171	1925
1605	10391	ELEM2	3	0	elem	4	5	0	4	112	37	15	14	14	3966	3670	3352	3320	3320
1606	2610	ELEM2	3	0	elem	19	19	5	10	103	65	31	27	23	5745	5557	5003	4856	4563
1607	17007	ELEM2	3	0	elem	10	10	7	2	108	56	25	17	14	4338	4097	3569	3278	3089
1608	7889	ELEM2	3	0	elem	11	14	10	1	109	72	31	26	19	5541	5406	4774	4593	4097
1609	11566	ELEM2	3	0	elem	13	13	8	7	108	45	28	23	17	4928	4722	4445	4246	3877
1610	17714	ELEM2	3	0	elem	21	21	18	11	118	22	14	14	14	3614	3074	2993	2993	2993
1611	13659	ELEM2	3	0	elem	22	41	19	11	120	41	14	14	14	4269	4008	3596	3596	3596
1612	5613	ELEM2	3	0	elem	9	9	9	0	115	42	19	14	14	3787	3491	3113	2937	2937
1613	10310	ELEM2	3	0	elem	9	35	0	5	113	78	33	20	17	6579	6491	5719	5221	5031
1614	18697	ELEM2	3	0	elem	9	9	0	2	113	63	29	20	17	4655	4488	3938	3601	3385
1615	9196	ELEM2	3	0	elem	7	7	0	1	123	55	19	15	14	4666	4442	3768	3617	3564
1616	12349	ELEM2	3	0	elem	7	83	3	0	110	36	15	14	13	3289	2981	2708	2678	2596
1617	13554	ELEM2	3	0	elem	11	11	7	3	101	74	28	23	17	5385	5263	4562	4391	3953
1618	15290	ELEM2	4	0	elem	15	19	9	8	107	52	28	22	11	3726	3500	3121	2894	2148
1619	16941	ELEM2	4	0	elem	15	17	7	5	109	60	32	30	24	6138	5889	5397	5333	4860
1620	3901	ELEM2	4	0	elem	1	1	0	0	103	44	26	20	7	2983	2740	2475	2244	1316
1621	7789	ELEM2	4	0	elem	13	14	9	5	107	51	34	30	26	6968	6745	6431	6286	5935
1622	11633	ELEM2	4	0	elem	30	30	18	16	102	69	39	35	23	5538	5313	4905	4745	3875
1623	4112	ELEM2	4	0	elem	8	8	6	2	91	48	29	22	9	3044	2703	2437	2158	1202
1624	7234	ELEM2	4	0	elem	10	17	7	5	99	56	32	27	19	4558	4320	3946	3732	3149
1625	7325	ELEM2	4	0	elem	30	30	23	0	112	55	34	30	24	5745	5519	5177	5045	4686
1626	6138	ELEM2	4	0	elem	16	38	16	1	101	68	42	36	24	6746	6570	6161	5922	5045
1627	3292	ELEM2	4	0	elem	16	16	7	16	104	41	19	18	13	3275	2988	2633	2599	2244
1628	3442	ELEM2	4	0	elem	14	29	5	9	105	59	38	25	15	4629	4455	4088	3564	2890
1629	4972	ELEM2	4	0	elem	18	33	10	8	106	52	29	25	15	5022	4813	4347	4194	3489
1630	8774	ELEM2	4	0	elem	30	41	27	24	103	56	38	31	13	4600	4358	4068	3797	2482
1631	15329	ELEM2	4	0	elem	30	31	25	15	102	54	36	28	13	4288	4064	3779	3476	2370
1632	17282	ELEM2	4	0	elem	8	19	5	5	100	56	36	32	14	4405	4151	3826	3681	2386
1633	18374	ELEM2	4	0	elem	23	46	16	11	89	52	21	18	12	3609	3411	2968	2832	2437
1634	13720	ELEM2	4	0	elem	7	7	4	3	103	63	32	25	17	4730	4466	3918	3667	3037
1635	14252	ELEM2	4	0	elem	19	19	10	10	100	52	32	24	19	5176	4939	4613	4314	3930
1636	3098	ELEM2	4	0	elem	28	30	24	7	100	49	28	21	14	3868	3631	3304	3055	2611
1637	3149	ELEM2	4	0	elem	8	11	0	4	97	85	42	40	22	6162	6107	5446	5362	4012
1638	2889	ELEM2	4	0	elem	13	13	11	1	100	52	33	23	16	4254	3999	3691	3296	2882
1639	5293	ELEM2	4	0	elem	24	33	16	8	101	67	41	36	20	6150	5935	5506	5301	4180
1640	19758	ELEM2	4	0	elem	16	16	12	2	NA	NA	NA	NA	NA	NA	NA	NA	NA	NA
1641	18496	ELEM2	4	0	elem	11	11	8	8	107	50	38	31	18	5459	5269	5047	4783	3792
1642	16918	ELEM2	4	0	elem	11	11	6	3	100	43	23	21	16	4232	4010	3721	3654	3290
1643	18662	ELEM2	4	0	elem	26	26	21	13	109	40	23	20	14	3721	3403	3137	2996	2544
1644	14182	ELEM2	4	0	elem	30	30	27	7	108	71	39	32	21	6025	5880	5358	5092	4292
1645	8658	ELEM2	4	0	elem	17	29	13	3	99	56	34	26	17	4628	4362	4002	3700	3046
1646	6614	ELEM2	4	0	elem	20	20	16	2	106	71	40	32	18	6547	6388	5878	5542	4618
1647	7468	MSELEM1	1	1	elem	3	3	3	1	80	38	27	21	8	3378	3231	3016	2787	1779
1648	1642	MSELEM1	1	1	elem	2	2	2	2	97	45	34	30	25	6144	5959	5777	5642	5317
1649	4509	MSELEM1	1	1	elem	2	4	1	2	93	48	33	28	26	5781	5657	5394	5205	5075
1650	11480	MSELEM1	1	1	elem	3	14	0	0	96	54	33	30	24	6921	6810	6442	6322	5927
1651	3809	MSELEM1	1	1	elem	6	7	6	6	89	57	39	31	21	5105	5006	4694	4393	3655
1652	2777	MSELEM1	1	1	elem	2	4	0	0	83	45	27	26	16	3906	3811	3523	3489	2707
1653	18350	MSELEM1	1	1	elem	2	2	0	0	77	43	27	23	10	3021	2919	2636	2471	1553
1654	12706	MSELEM1	1	1	elem	2	2	2	2	54	24	14	11	9	2289	2175	2008	1877	1731
1655	18972	MSELEM1	1	1	elem	2	2	2	2	64	34	19	15	9	2701	2622	2350	2215	1756
1656	4327	MSELEM1	1	1	elem	2	2	2	0	54	26	19	13	9	2090	2023	1902	1666	1379
1657	13489	MSELEM1	1	1	elem	2	2	2	0	60	28	19	15	10	2857	2768	2612	2439	2097
1658	7155	MSELEM1	1	1	elem	3	3	2	2	76	38	24	21	9	2931	2819	2594	2481	1610
1659	1306	MSELEM1	1	1	elem	2	2	0	2	NA	NA	NA	NA	NA	NA	NA	NA	NA	NA
1660	2468	MSELEM1	1	1	elem	2	2	2	2	51	31	17	14	10	2953	2894	2661	2547	2197
1661	19128	MSELEM1	1	1	elem	1	1	1	1	75	39	21	15	6	2892	2769	2417	2193	1527
1662	6764	MSELEM1	1	1	elem	2	4	2	2	59	37	19	13	11	2779	2711	2420	2156	1996
1663	1630	MSELEM1	1	1	elem	2	2	1	2	79	50	27	24	20	4560	4461	4117	4013	3745
1664	2140	MSELEM1	1	1	elem	3	4	1	3	94	52	32	28	24	6112	5993	5638	5501	5254
1665	12964	MSELEM1	1	1	elem	8	19	1	4	53	20	15	10	6	1752	1663	1557	1373	1081
1666	2348	MSELEM1	1	1	elem	1	1	1	1	NA	NA	NA	NA	NA	NA	NA	NA	NA	NA
1667	14496	MSELEM1	2	1	elem	5	20	5	5	50	17	12	10	7	1770	1660	1590	1513	1312
1668	16674	MSELEM1	2	1	elem	1	26	1	0	49	15	11	8	6	1436	1314	1255	1116	930
1669	8939	MSELEM1	2	1	elem	7	17	3	3	78	33	18	15	9	2860	2690	2475	2362	1922
1670	16754	MSELEM1	2	1	elem	13	44	9	0	93	63	31	20	15	5891	5833	5164	4768	4482
1671	10865	MSELEM1	2	1	elem	10	10	10	8	54	15	11	10	8	1758	1630	1581	1537	1405
1672	7254	MSELEM1	2	1	elem	4	10	2	3	75	34	15	15	15	3500	3344	3067	3067	3067
1673	19634	MSELEM1	2	1	elem	9	19	6	6	50	33	15	11	8	2813	2747	2418	2281	2045
1674	14506	MSELEM1	2	1	elem	7	32	7	0	94	60	26	18	15	5232	5151	4492	4221	4056
1675	6746	MSELEM1	2	1	elem	14	31	11	12	80	37	15	15	15	3720	3560	3228	3228	3228
1676	5864	MSELEM1	2	1	elem	5	5	1	4	71	27	17	12	7	1929	1796	1652	1452	1072
1677	13370	MSELEM1	2	1	elem	5	5	4	5	84	43	16	15	12	3319	3184	2775	2745	2483
1678	3674	MSELEM1	2	1	elem	10	10	9	2	75	49	18	15	15	4100	3987	3504	3380	3380
1679	7247	MSELEM1	2	1	elem	4	4	3	2	95	54	25	22	16	5916	5809	5280	5159	4742
1680	10373	MSELEM1	2	1	elem	23	135	23	23	76	37	15	15	13	3310	3138	2795	2795	2599
1681	4928	MSELEM1	3	1	elem	6	6	2	4	116	53	39	23	14	4317	4184	3913	3293	2671
1682	5900	MSELEM1	3	1	elem	20	20	4	16	NA	NA	NA	NA	NA	NA	NA	NA	NA	NA
1683	16053	MSELEM1	3	1	elem	19	28	0	15	75	41	23	15	13	2895	2779	2494	2232	2082
1684	2973	MSELEM1	3	1	elem	4	4	1	1	47	24	12	9	4	1513	1442	1255	1141	757
1685	5542	MSELEM1	3	1	elem	2	4	0	2	62	26	16	11	9	2224	2115	1941	1757	1619
1686	12646	MSELEM1	3	1	elem	5	5	0	3	98	51	32	19	10	3197	3087	2729	2217	1542
1687	6289	MSELEM1	3	1	elem	2	3	1	0	117	51	34	23	15	4779	4615	4309	3898	3343
1688	8591	MSELEM1	3	1	elem	7	7	3	0	74	44	26	19	4	2252	2143	1854	1581	530
1689	18555	MSELEM1	3	1	elem	5	16	2	4	52	25	12	11	5	1709	1619	1401	1369	917
1690	15402	MSELEM1	3	1	elem	6	6	3	3	68	30	19	13	5	1852	1755	1562	1336	784
1691	4641	MSELEM1	3	1	elem	6	16	4	6	90	42	23	17	9	2799	2656	2336	2109	1524
1692	5986	MSELEM1	3	1	elem	8	10	5	8	80	48	23	21	8	2710	2622	2197	2128	1210
1693	10557	MSELEM1	3	1	elem	7	7	0	7	94	28	19	17	11	2658	2482	2330	2248	1795
1694	19285	MSELEM1	3	1	elem	4	18	1	2	59	34	21	15	6	2465	2410	2176	1944	1209
1695	8737	MSELEM1	3	1	elem	8	30	6	4	64	32	16	12	4	1632	1554	1244	1085	566
1696	3031	MSELEM1	3	1	elem	8	11	0	8	NA	NA	NA	NA	NA	NA	NA	NA	NA	NA
1697	17027	MSELEM1	3	1	elem	3	3	2	2	79	44	21	16	8	2386	2274	1858	1673	1129
1698	19042	MSELEM1	4	1	elem	10	27	9	9	67	28	16	10	7	2076	1924	1702	1467	1239
1699	13255	MSELEM1	4	1	elem	12	12	0	3	71	41	22	15	9	2560	2442	2079	1820	1388
1700	12166	MSELEM1	4	1	elem	15	15	12	4	42	16	9	8	6	1510	1409	1306	1267	1139
1701	14144	MSELEM1	4	1	elem	9	19	9	0	53	27	16	11	8	1940	1873	1660	1489	1271
1702	19327	MSELEM1	4	1	elem	19	19	17	19	44	23	14	8	4	1347	1274	1112	883	623
1703	16654	MSELEM1	4	1	elem	11	57	2	9	82	38	25	18	15	2990	2872	2666	2426	2217
1704	9532	MSELEM1	4	1	elem	14	14	10	4	53	19	12	11	6	1648	1533	1427	1391	1033
1705	8210	MSELEM1	4	1	elem	17	21	15	7	81	36	19	13	6	2088	1947	1710	1446	949
1706	18766	MSELEM1	4	1	elem	10	11	7	3	NA	NA	NA	NA	NA	NA	NA	NA	NA	NA
1707	18144	MSELEM1	4	1	elem	12	24	10	9	77	36	23	17	16	3618	3463	3267	3050	2996
1708	18957	MSELEM1	4	1	elem	10	20	6	4	NA	NA	NA	NA	NA	NA	NA	NA	NA	NA
1709	17730	MSELEM1	4	1	elem	10	50	10	10	NA	NA	NA	NA	NA	NA	NA	NA	NA	NA
1710	9978	MSELEM1	4	1	elem	17	17	0	9	NA	NA	NA	NA	NA	NA	NA	NA	NA	NA
1711	3825	MSELEM1	4	1	elem	12	12	10	0	113	50	24	20	17	4285	4129	3701	3563	3352
1712	15951	MSELEM1	4	1	elem	13	13	9	6	54	16	9	8	6	1250	1096	975	938	836
1713	18211	MSELEM1	4	1	elem	12	12	10	0	46	19	10	8	5	1385	1313	1160	1092	828
1714	6524	MSELEM1	5	1	midhigh	6	6	1	3	NA	NA	NA	NA	NA	NA	NA	NA	NA	NA
1715	12752	MSELEM1	5	1	midhigh	2	39	0	1	61	31	25	19	13	3482	3396	3272	3061	2606
1716	3512	MSELEM1	5	1	midhigh	4	15	0	4	66	31	28	27	15	4386	4300	4264	4229	3334
1717	2231	MSELEM1	5	1	midhigh	4	33	3	3	38	24	20	16	11	2836	2797	2729	2584	2196
1718	17373	MSELEM1	5	1	midhigh	3	213	3	3	40	20	15	11	3	1271	1232	1131	989	396
1719	18349	MSELEM1	5	1	midhigh	5	5	0	4	59	31	28	25	14	4087	4011	3935	3807	3016
1720	12836	MSELEM1	5	1	midhigh	4	27	0	0	57	22	18	16	9	2654	2570	2502	2424	1924
1721	12829	MSELEM1	5	1	midhigh	7	7	3	7	78	32	27	25	14	4389	4279	4180	4100	3278
1722	19052	MSELEM1	5	1	midhigh	13	26	13	6	92	33	25	20	13	3208	3087	2950	2772	2302
1723	14471	MSELEM1	5	1	midhigh	3	28	2	0	39	18	16	13	9	2201	2163	2115	2010	1718
1724	3618	MSELEM1	5	1	midhigh	6	61	6	4	NA	NA	NA	NA	NA	NA	NA	NA	NA	NA
1725	7109	MSELEM1	5	1	midhigh	5	8	5	4	84	29	27	26	19	3129	3054	3011	2976	2441
1726	5582	MSELEM1	5	1	midhigh	12	15	11	8	NA	NA	NA	NA	NA	NA	NA	NA	NA	NA
1727	4115	MSELEM1	5	1	midhigh	13	14	0	11	NA	NA	NA	NA	NA	NA	NA	NA	NA	NA
1728	18941	MSELEM1	5	1	midhigh	7	41	5	4	NA	NA	NA	NA	NA	NA	NA	NA	NA	NA
1729	16796	MSELEM1	5	1	midhigh	5	5	1	3	70	31	28	27	13	3934	3861	3826	3777	2789
1730	9831	MSELEM1	6	1	midhigh	32	32	31	6	NA	NA	NA	NA	NA	NA	NA	NA	NA	NA
1731	18966	MSELEM1	6	1	midhigh	9	9	8	5	NA	NA	NA	NA	NA	NA	NA	NA	NA	NA
1732	13923	MSELEM1	6	1	midhigh	20	20	16	14	NA	NA	NA	NA	NA	NA	NA	NA	NA	NA
1733	10935	MSELEM1	6	1	midhigh	8	8	4	2	NA	NA	NA	NA	NA	NA	NA	NA	NA	NA
1734	6526	MSELEM1	6	1	midhigh	15	29	11	15	NA	NA	NA	NA	NA	NA	NA	NA	NA	NA
1735	16649	MSELEM1	6	1	midhigh	13	52	4	13	NA	NA	NA	NA	NA	NA	NA	NA	NA	NA
1736	17882	MSELEM1	6	1	midhigh	23	30	21	6	NA	NA	NA	NA	NA	NA	NA	NA	NA	NA
1737	5669	MSELEM1	6	1	midhigh	25	31	22	4	NA	NA	NA	NA	NA	NA	NA	NA	NA	NA
1738	18738	MSELEM1	7	1	midhigh	34	67	31	34	57	31	22	17	12	3213	3153	3014	2831	2427
1739	19375	MSELEM1	7	1	midhigh	5	10	0	5	44	18	18	18	17	3792	3741	3741	3741	3677
1740	19553	MSELEM1	7	1	midhigh	14	14	0	10	40	24	19	17	15	2953	2898	2796	2718	2570
1741	11812	MSELEM1	7	1	midhigh	29	44	25	29	43	18	18	18	16	3324	3278	3278	3278	3109
1742	5498	MSELEM1	7	1	midhigh	10	11	5	10	52	19	16	12	7	1662	1613	1552	1395	1035
1743	15952	MSELEM1	7	1	midhigh	3	3	2	3	37	19	18	17	15	3495	3458	3446	3397	3211
1744	6497	MSELEM1	7	1	midhigh	8	18	5	8	38	18	18	18	17	4443	4390	4390	4390	4334
1745	6513	MSELEM1	7	1	midhigh	8	8	7	8	1	0	0	0	0	4	0	0	0	0
1746	7721	MSELEM1	7	1	midhigh	3	3	0	2	35	17	16	16	14	3464	3411	3392	3392	3203
1747	15411	MSELEM1	7	1	midhigh	4	4	0	0	44	26	17	17	14	3189	3147	2996	2996	2756
1748	18051	MSELEM1	7	1	midhigh	2	2	0	2	63	19	14	13	3	1314	1218	1143	1094	428
1749	14720	MSELEM1	7	1	midhigh	38	38	17	22	46	23	16	16	14	2764	2689	2592	2592	2439
1750	2543	MSELEM1	7	1	midhigh	19	19	10	17	60	19	19	19	15	2849	2753	2753	2753	2395
1751	10525	MSELEM1	7	1	midhigh	11	11	5	0	42	17	16	16	15	4694	4632	4619	4619	4534
1752	3600	MSELEM1	7	1	midhigh	5	40	0	4	51	21	18	18	15	3619	3564	3529	3529	3312
1753	11843	MSELEM1	8	1	midhigh	6	32	0	6	93	37	24	20	15	5088	4911	4692	4542	4207
1754	2744	MSELEM1	8	1	midhigh	6	47	1	6	NA	NA	NA	NA	NA	NA	NA	NA	NA	NA
1755	6683	MSELEM1	8	1	midhigh	6	10	2	6	43	35	32	29	23	4009	3996	3949	3819	3421
1756	10932	MSELEM1	8	1	midhigh	30	34	27	28	88	30	22	19	14	4798	4659	4535	4417	4086
1757	19034	MSELEM1	8	1	midhigh	5	5	2	4	NA	NA	NA	NA	NA	NA	NA	NA	NA	NA
1758	10669	MSELEM1	8	1	midhigh	17	23	0	10	NA	NA	NA	NA	NA	NA	NA	NA	NA	NA
1759	19539	MSELEM1	8	1	midhigh	33	34	28	24	NA	NA	NA	NA	NA	NA	NA	NA	NA	NA
1760	5005	MSELEM1	8	1	midhigh	7	13	7	5	67	29	23	20	14	4747	4630	4521	4412	4005
1761	6301	MSELEM1	8	1	midhigh	31	31	25	31	101	37	23	21	15	4848	4648	4396	4316	3909
1762	13750	MSELEM1	8	1	midhigh	33	33	31	33	83	38	21	16	15	4522	4401	4092	3898	3842
1763	12416	MSELEM1	8	1	midhigh	20	20	11	16	NA	NA	NA	NA	NA	NA	NA	NA	NA	NA
1764	1357	MSELEM1	8	1	midhigh	25	25	24	25	NA	NA	NA	NA	NA	NA	NA	NA	NA	NA
1765	13582	MSELEM1	8	1	midhigh	13	23	10	10	96	45	28	25	23	5829	5665	5395	5280	5144
1766	16675	MSELEM1	8	1	midhigh	10	62	7	7	78	38	24	19	14	4923	4812	4579	4407	4078
1767	13513	MSELEM1	8	1	midhigh	12	12	8	8	56	24	21	15	13	3988	3860	3812	3592	3445
1768	10414	MSELEM1	8	1	midhigh	16	16	6	15	76	45	23	17	15	4685	4591	4233	4006	3898
1769	5768	MSELEM1	8	1	midhigh	7	33	4	7	77	26	21	16	14	3590	3511	3411	3223	3102
1770	14918	MSELEM1	8	1	midhigh	4	4	4	4	101	33	21	17	12	3341	3131	2920	2755	2448
1771	11770	MSELEM1	8	1	midhigh	4	52	3	3	83	37	26	23	15	4858	4714	4508	4386	3791
1772	18449	MSELEM1	8	1	midhigh	7	13	4	5	84	31	25	17	14	4342	4230	4133	3831	3664
1773	8578	MSELEM1	0	1	elem	5	5	3	5	73	22	18	14	8	2535	2421	2366	2228	1898
1774	1464	MSELEM1	0	1	elem	5	5	3	5	75	25	17	15	8	2895	2765	2640	2557	2012
1775	8964	MSELEM1	0	1	elem	4	4	4	4	61	22	11	11	7	2425	2333	2157	2157	1917
1776	15637	MSELEM1	0	1	elem	5	5	5	0	83	40	21	15	15	5550	5412	5029	4814	4814
1777	5393	MSELEM1	0	1	elem	5	5	5	5	57	20	14	12	7	2344	2258	2165	2094	1785
1778	18257	MSELEM1	0	1	elem	5	5	2	3	57	31	15	11	7	2635	2586	2332	2170	1883
1779	12686	MSELEM1	0	1	elem	6	6	0	6	63	20	14	12	6	2349	2236	2120	2051	1667
1780	8976	MSELEM1	0	1	elem	3	3	0	3	95	39	21	19	15	5438	5300	5019	4947	4726
1781	18035	MSELEM1	0	1	elem	2	2	1	2	84	36	20	15	15	4906	4787	4502	4325	4325
1782	16220	MSELEM1	0	1	elem	2	2	0	2	74	35	19	16	15	4470	4360	4110	3993	3921
1783	12632	MSELEM1	0	1	elem	5	5	5	0	NA	NA	NA	NA	NA	NA	NA	NA	NA	NA
1784	16648	MSELEM1	0	1	elem	5	5	5	3	103	27	17	15	15	4241	4038	3899	3829	3829
1785	12029	MSELEM1	0	1	elem	3	3	2	3	41	19	11	9	7	1963	1898	1777	1707	1592
1786	10497	MSELEM1	0	1	elem	2	2	2	2	1	1	0	0	0	17	17	0	0	0
1787	18752	MSELEM1	0	1	elem	4	4	3	4	79	33	19	18	14	3360	3233	3008	2969	2670
1788	10068	MSELEM1	0	1	elem	4	4	4	4	88	33	15	15	15	4485	4354	4074	4074	4074
1789	9666	MSELEM1	0	1	elem	4	4	4	4	58	24	11	8	7	2329	2240	2029	1908	1838
1790	4928	MSELEM1	3	1	elem	3	3	1	3	116	53	39	23	14	4317	4184	3913	3293	2671
1791	5900	MSELEM1	3	1	elem	5	5	0	5	NA	NA	NA	NA	NA	NA	NA	NA	NA	NA
1792	16053	MSELEM1	3	1	elem	5	30	0	5	75	41	23	15	13	2895	2779	2494	2232	2082
1793	2973	MSELEM1	3	1	elem	2	2	0	1	47	24	12	9	4	1513	1442	1255	1141	757
1794	5542	MSELEM1	3	1	elem	5	5	3	5	62	26	16	11	9	2224	2115	1941	1757	1619
1795	12646	MSELEM1	3	1	elem	9	9	0	4	98	51	32	19	10	3197	3087	2729	2217	1542
1796	18348	MSELEM1	3	1	elem	5	16	0	5	NA	NA	NA	NA	NA	NA	NA	NA	NA	NA
1797	6289	MSELEM1	3	1	elem	3	3	2	3	117	51	34	23	15	4779	4615	4309	3898	3343
1798	8591	MSELEM1	3	1	elem	7	7	2	3	74	44	26	19	4	2252	2143	1854	1581	530
1799	18555	MSELEM1	3	1	elem	5	5	3	2	52	25	12	11	5	1709	1619	1401	1369	917
1800	15402	MSELEM1	3	1	elem	5	18	4	2	68	30	19	13	5	1852	1755	1562	1336	784
1801	4641	MSELEM1	3	1	elem	7	18	0	4	90	42	23	17	9	2799	2656	2336	2109	1524
1802	5986	MSELEM1	3	1	elem	4	4	0	4	80	48	23	21	8	2710	2622	2197	2128	1210
1803	10557	MSELEM1	3	1	elem	5	9	2	5	94	28	19	17	11	2658	2482	2330	2248	1795
1804	19285	MSELEM1	3	1	elem	6	8	5	4	59	34	21	15	6	2465	2410	2176	1944	1209
1805	8737	MSELEM1	3	1	elem	3	64	3	3	64	32	16	12	4	1632	1554	1244	1085	566
1806	16240	MSELEM1	3	1	elem	7	19	4	7	NA	NA	NA	NA	NA	NA	NA	NA	NA	NA
1807	3031	MSELEM1	3	1	elem	5	5	0	5	NA	NA	NA	NA	NA	NA	NA	NA	NA	NA
1808	17027	MSELEM1	3	1	elem	4	30	3	1	79	44	21	16	8	2386	2274	1858	1673	1129
1809	5975	MSELEM1	4	1	elem	4	4	1	2	69	27	13	12	12	2554	2438	2228	2188	2188
1810	7159	MSELEM1	4	1	elem	4	4	1	4	48	28	16	11	9	2521	2458	2250	2040	1911
1811	3291	MSELEM1	4	1	elem	4	4	0	4	89	47	27	18	12	4013	3885	3495	3153	2787
1812	18885	MSELEM1	4	1	elem	5	5	0	4	NA	NA	NA	NA	NA	NA	NA	NA	NA	NA
1813	4261	MSELEM1	4	1	elem	3	3	0	2	72	48	16	12	11	2668	2568	2022	1866	1777
1814	2364	MSELEM1	4	1	elem	9	16	5	9	74	38	20	13	12	2828	2713	2388	2145	2079
1815	1524	MSELEM1	4	1	elem	8	66	5	7	82	38	17	9	5	1984	1851	1515	1191	860
1816	11929	MSELEM1	4	1	elem	5	5	2	3	NA	NA	NA	NA	NA	NA	NA	NA	NA	NA
1817	11328	MSELEM1	4	1	elem	9	19	2	1	NA	NA	NA	NA	NA	NA	NA	NA	NA	NA
1818	11221	MSELEM1	4	1	elem	12	12	3	12	53	15	13	9	9	1522	1407	1370	1217	1217
1819	18960	MSELEM1	4	1	elem	5	5	0	1	80	19	11	9	9	1675	1500	1378	1298	1298
1820	12802	MSELEM1	4	1	elem	5	5	2	5	82	31	13	12	10	2422	2259	1983	1937	1752
1821	2233	MSELEM1	4	1	elem	13	19	11	12	NA	NA	NA	NA	NA	NA	NA	NA	NA	NA
1822	7661	MSELEM1	4	1	elem	2	2	1	2	NA	NA	NA	NA	NA	NA	NA	NA	NA	NA
1823	18417	MSELEM1	4	1	elem	7	17	2	2	NA	NA	NA	NA	NA	NA	NA	NA	NA	NA
1824	1810	MSELEM1	4	1	elem	5	5	1	4	82	42	17	12	12	3429	3270	2800	2594	2594
1825	1913	MSELEM1	5	1	midhigh	7	7	1	6	72	30	27	22	10	3101	3012	2964	2759	1871
1826	6272	MSELEM1	5	1	midhigh	7	9	0	5	NA	NA	NA	NA	NA	NA	NA	NA	NA	NA
1827	2231	MSELEM1	5	1	midhigh	5	5	3	4	38	24	20	16	11	2836	2797	2729	2584	2196
1828	7160	MSELEM1	5	1	midhigh	6	6	4	0	85	35	28	26	15	4544	4417	4279	4201	3417
1829	12836	MSELEM1	5	1	midhigh	17	17	0	7	57	22	18	16	9	2654	2570	2502	2424	1924
1830	12829	MSELEM1	5	1	midhigh	12	12	4	9	78	32	27	25	14	4389	4279	4180	4100	3278
1831	19052	MSELEM1	5	1	midhigh	8	8	7	8	92	33	25	20	13	3208	3087	2950	2772	2302
1832	3618	MSELEM1	5	1	midhigh	7	7	4	6	NA	NA	NA	NA	NA	NA	NA	NA	NA	NA
1833	4115	MSELEM1	5	1	midhigh	7	28	3	7	NA	NA	NA	NA	NA	NA	NA	NA	NA	NA
1834	18941	MSELEM1	5	1	midhigh	9	11	0	9	NA	NA	NA	NA	NA	NA	NA	NA	NA	NA
1835	11329	MSELEM1	5	1	midhigh	11	16	8	7	NA	NA	NA	NA	NA	NA	NA	NA	NA	NA
1836	16796	MSELEM1	5	1	midhigh	5	5	1	3	70	31	28	27	13	3934	3861	3826	3777	2789
1837	9831	MSELEM1	6	1	midhigh	12	12	10	12	NA	NA	NA	NA	NA	NA	NA	NA	NA	NA
1838	18966	MSELEM1	6	1	midhigh	19	23	9	19	NA	NA	NA	NA	NA	NA	NA	NA	NA	NA
1839	11550	MSELEM1	6	1	midhigh	7	7	4	7	NA	NA	NA	NA	NA	NA	NA	NA	NA	NA
1840	10935	MSELEM1	6	1	midhigh	7	19	3	6	NA	NA	NA	NA	NA	NA	NA	NA	NA	NA
1841	11496	MSELEM1	6	1	midhigh	5	29	0	5	NA	NA	NA	NA	NA	NA	NA	NA	NA	NA
1842	6526	MSELEM1	6	1	midhigh	5	5	2	5	NA	NA	NA	NA	NA	NA	NA	NA	NA	NA
1843	7629	MSELEM1	6	1	midhigh	20	20	20	20	NA	NA	NA	NA	NA	NA	NA	NA	NA	NA
1844	2351	MSELEM1	6	1	midhigh	5	5	1	5	NA	NA	NA	NA	NA	NA	NA	NA	NA	NA
1845	10748	MSELEM1	6	1	midhigh	14	14	10	14	NA	NA	NA	NA	NA	NA	NA	NA	NA	NA
1846	7395	MSELEM1	6	1	midhigh	8	8	4	8	NA	NA	NA	NA	NA	NA	NA	NA	NA	NA
1847	12940	MSELEM1	6	1	midhigh	14	14	8	14	NA	NA	NA	NA	NA	NA	NA	NA	NA	NA
1848	11395	MSELEM1	6	1	midhigh	8	8	4	8	NA	NA	NA	NA	NA	NA	NA	NA	NA	NA
1849	17882	MSELEM1	6	1	midhigh	12	18	5	7	NA	NA	NA	NA	NA	NA	NA	NA	NA	NA
1850	5669	MSELEM1	6	1	midhigh	22	22	19	8	NA	NA	NA	NA	NA	NA	NA	NA	NA	NA
1851	18755	MSELEM1	6	1	midhigh	24	42	15	17	NA	NA	NA	NA	NA	NA	NA	NA	NA	NA
1852	18738	MSELEM1	7	1	midhigh	5	73	0	5	57	31	22	17	12	3213	3153	3014	2831	2427
1853	19375	MSELEM1	7	1	midhigh	11	11	1	0	44	18	18	18	17	3792	3741	3741	3741	3677
1854	9637	MSELEM1	7	1	midhigh	3	3	2	3	47	22	17	16	15	4042	3983	3910	3870	3795
1855	11812	MSELEM1	7	1	midhigh	3	3	3	2	43	18	18	18	16	3324	3278	3278	3278	3109
1856	5498	MSELEM1	7	1	midhigh	14	14	2	14	52	19	16	12	7	1662	1613	1552	1395	1035
1857	15952	MSELEM1	7	1	midhigh	6	6	1	4	37	19	18	17	15	3495	3458	3446	3397	3211
1858	6497	MSELEM1	7	1	midhigh	7	7	0	3	38	18	18	18	17	4443	4390	4390	4390	4334
1859	11970	MSELEM1	7	1	midhigh	7	13	6	4	54	18	18	17	16	3029	2937	2937	2899	2833
1860	6513	MSELEM1	7	1	midhigh	7	7	3	5	1	0	0	0	0	4	0	0	0	0
1861	7721	MSELEM1	7	1	midhigh	14	14	1	7	35	17	16	16	14	3464	3411	3392	3392	3203
1862	15411	MSELEM1	7	1	midhigh	12	12	8	4	44	26	17	17	14	3189	3147	2996	2996	2756
1863	13588	MSELEM1	7	1	midhigh	15	15	15	15	49	20	19	18	17	3629	3583	3573	3541	3490
1864	14720	MSELEM1	7	1	midhigh	15	19	14	11	46	23	16	16	14	2764	2689	2592	2592	2439
1865	4367	MSELEM1	7	1	midhigh	20	20	18	20	44	19	17	17	16	3219	3166	3139	3139	3085
1866	10525	MSELEM1	7	1	midhigh	11	11	1	11	42	17	16	16	15	4694	4632	4619	4619	4534
1867	11843	MSELEM1	8	1	midhigh	6	41	1	6	93	37	24	20	15	5088	4911	4692	4542	4207
1868	2744	MSELEM1	8	1	midhigh	10	10	10	5	NA	NA	NA	NA	NA	NA	NA	NA	NA	NA
1869	6683	MSELEM1	8	1	midhigh	14	14	10	14	43	35	32	29	23	4009	3996	3949	3819	3421
1870	10932	MSELEM1	8	1	midhigh	18	18	11	16	88	30	22	19	14	4798	4659	4535	4417	4086
1871	19034	MSELEM1	8	1	midhigh	12	12	2	7	NA	NA	NA	NA	NA	NA	NA	NA	NA	NA
1872	10669	MSELEM1	8	1	midhigh	24	24	21	14	NA	NA	NA	NA	NA	NA	NA	NA	NA	NA
1873	19539	MSELEM1	8	1	midhigh	11	11	6	4	NA	NA	NA	NA	NA	NA	NA	NA	NA	NA
1874	6301	MSELEM1	8	1	midhigh	2	2	0	2	101	37	23	21	15	4848	4648	4396	4316	3909
1875	19723	MSELEM1	8	1	midhigh	5	5	5	3	NA	NA	NA	NA	NA	NA	NA	NA	NA	NA
1876	13750	MSELEM1	8	1	midhigh	5	5	5	5	83	38	21	16	15	4522	4401	4092	3898	3842
1877	12416	MSELEM1	8	1	midhigh	9	9	5	9	NA	NA	NA	NA	NA	NA	NA	NA	NA	NA
1878	1357	MSELEM1	8	1	midhigh	8	8	7	6	NA	NA	NA	NA	NA	NA	NA	NA	NA	NA
1879	13582	MSELEM1	8	1	midhigh	12	26	5	12	96	45	28	25	23	5829	5665	5395	5280	5144
1880	16675	MSELEM1	8	1	midhigh	8	40	4	8	78	38	24	19	14	4923	4812	4579	4407	4078
1881	13513	MSELEM1	8	1	midhigh	3	3	0	3	56	24	21	15	13	3988	3860	3812	3592	3445
1882	5768	MSELEM1	8	1	midhigh	14	14	7	9	77	26	21	16	14	3590	3511	3411	3223	3102
1883	11770	MSELEM1	8	1	midhigh	2	2	1	1	83	37	26	23	15	4858	4714	4508	4386	3791
1884	18449	MSELEM1	8	1	midhigh	7	7	5	7	84	31	25	17	14	4342	4230	4133	3831	3664
1885	4209	MSELEM2	1	1	elem	7	19	7	7	106	44	27	22	15	5300	5099	4782	4596	4153
1886	7010	MSELEM2	1	1	elem	5	17	5	0	115	49	15	15	12	3670	3361	2850	2850	2586
1887	1266	MSELEM2	1	1	elem	7	28	5	4	84	28	20	11	7	2590	2434	2298	1973	1699
1888	8827	MSELEM2	1	1	elem	8	8	1	6	119	52	32	30	23	7354	7098	6783	6711	6184
1889	9269	MSELEM2	1	1	elem	5	5	0	2	NA	NA	NA	NA	NA	NA	NA	NA	NA	NA
1890	18586	MSELEM2	1	1	elem	5	5	5	0	70	25	15	10	7	2338	2176	2029	1853	1644
1891	19703	MSELEM2	1	1	elem	3	3	1	3	13	6	1	0	0	157	120	48	0	0
1892	12687	MSELEM2	1	1	elem	7	7	0	6	98	40	22	17	14	3718	3559	3270	3082	2882
1893	16821	MSELEM2	1	1	elem	3	8	3	0	85	33	18	10	7	2349	2150	1857	1551	1363
1894	19643	MSELEM2	2	1	elem	8	13	1	5	56	20	13	11	6	2377	2244	2134	2056	1724
1895	4728	MSELEM2	2	1	elem	12	12	9	6	110	62	38	24	20	9245	9043	8626	8074	7800
1896	17856	MSELEM2	2	1	elem	17	17	2	17	102	53	23	20	16	4782	4576	4115	3984	3701
1897	18041	MSELEM2	2	1	elem	5	5	3	3	45	23	17	14	9	2276	2209	2117	2006	1669
1898	4265	MSELEM2	2	1	elem	3	23	0	3	67	29	15	11	8	2984	2842	2620	2468	2259
1899	9366	MSELEM2	2	1	elem	4	31	2	4	99	33	21	19	19	5776	5513	5311	5243	5243
1900	12485	MSELEM2	2	1	elem	11	68	3	6	89	30	24	20	18	5824	5623	5517	5390	5234
1901	13277	MSELEM2	2	1	elem	1	1	1	0	122	44	26	23	19	6554	6368	6049	5940	5668
1902	8192	MSELEM2	2	1	elem	5	5	3	4	78	35	17	14	10	3627	3484	3167	3067	2791
1903	5315	MSELEM2	3	0	elem	12	12	0	0	86	58	33	23	18	5087	4998	4549	4151	3854
1904	5660	MSELEM2	3	0	elem	27	27	18	0	93	36	24	21	16	4918	4735	4521	4418	4065
1905	14857	MSELEM2	3	0	elem	8	8	0	7	82	44	34	27	21	6024	5920	5765	5498	5098
1906	2987	MSELEM2	3	0	elem	6	6	0	6	86	51	32	27	19	7402	7307	6955	6770	6237
1907	9858	MSELEM2	3	0	elem	13	19	0	12	63	40	29	22	15	4915	4813	4615	4336	3814
1908	11806	MSELEM2	3	0	elem	16	16	10	2	126	46	33	27	17	4793	4571	4351	4160	3430
1909	14618	MSELEM2	3	0	elem	14	14	0	0	88	58	30	20	19	7543	7446	6939	6569	6494
1910	15842	MSELEM2	3	0	elem	27	27	24	3	70	33	21	17	15	4757	4675	4489	4321	4173
1911	11856	MSELEM2	3	0	elem	9	9	7	0	75	41	24	20	19	6075	5978	5706	5556	5504
1912	4604	MSELEM2	3	0	elem	8	8	0	0	87	50	34	24	20	6643	6504	6240	5838	5580
1913	6585	MSELEM2	3	0	elem	26	26	1	4	92	32	23	20	16	4985	4778	4611	4500	4239
1914	11315	MSELEM2	3	0	elem	5	5	1	3	119	55	24	20	20	6116	5861	5384	5246	5246
1915	13038	MSELEM2	3	0	elem	13	13	12	0	1	0	0	0	0	2	0	0	0	0
1916	5947	MSELEM2	3	0	elem	3	5	0	2	82	48	37	29	23	7994	7886	7715	7405	7004
1917	3864	MSELEM2	3	0	elem	21	22	0	1	85	53	42	32	23	8119	8015	7803	7440	6808
1918	7359	MSELEM2	3	0	elem	3	3	0	1	105	52	34	26	22	7783	7617	7261	6944	6674
1919	1361	MSELEM2	3	0	elem	5	5	5	2	84	53	37	28	21	7531	7431	7134	6784	6268
1920	17228	MSELEM2	3	0	elem	7	7	3	1	57	24	18	15	13	3867	3748	3648	3526	3371
1921	1513	MSELEM2	3	0	elem	13	13	8	0	80	33	21	18	16	4541	4378	4155	4037	3844
1922	16637	MSELEM2	3	0	elem	11	11	7	11	143	78	36	28	23	8861	8623	7896	7575	7181
1923	5461	MSELEM2	4	0	elem	30	30	30	17	60	27	19	15	9	3496	3395	3250	3096	2646
1924	7622	MSELEM2	4	0	elem	30	30	0	0	74	62	48	39	27	10848	10791	10528	10156	9340
1925	14994	MSELEM2	4	0	elem	18	18	0	0	56	34	25	20	15	4105	4030	3876	3670	3308
1926	19141	MSELEM2	4	0	elem	2	2	0	0	101	42	19	8	3	2819	2668	2260	1838	1482
1927	13810	MSELEM2	4	0	elem	19	19	0	0	84	43	31	23	16	5813	5678	5471	5173	4692
1928	6101	MSELEM2	4	0	elem	15	15	0	14	60	31	27	26	20	6276	6161	6086	6044	5568
1929	9003	MSELEM2	4	0	elem	5	5	1	3	69	30	26	20	13	4514	4394	4321	4096	3554
1930	3734	MSELEM2	4	0	elem	30	30	0	0	75	43	24	16	7	2984	2871	2558	2251	1642
1931	9610	MSELEM2	4	0	elem	12	12	3	0	58	42	25	15	11	4043	3994	3698	3313	3014
1932	5292	MSELEM2	4	0	elem	2	2	0	2	69	21	9	3	3	1372	1203	975	750	750
1933	17507	MSELEM2	4	0	elem	5	5	4	0	62	20	7	4	2	1236	1115	921	819	641
1934	13329	MSELEM2	4	0	elem	20	20	3	0	83	50	36	34	27	8330	8194	7980	7918	7410
1935	19618	MSELEM2	4	0	elem	30	30	0	0	78	39	32	29	28	9160	9015	8887	8784	8700
1936	1677	MSELEM2	4	0	elem	30	30	0	0	73	39	33	25	14	5400	5271	5152	4854	4045
1937	13644	MSELEM2	4	0	elem	13	13	9	2	71	55	36	34	23	8447	8382	8053	7963	7229
1938	11371	MSELEM2	4	0	elem	9	9	1	1	53	24	13	9	4	1723	1633	1434	1288	962
1939	11257	MSELEM2	4	0	elem	7	7	3	2	68	34	26	14	5	2675	2569	2426	1959	1408
1940	11428	MSELEM2	4	0	elem	6	6	4	2	79	48	35	29	24	7274	7157	6919	6693	6352
1941	7039	MSELEM2	5	0	midhigh	16	16	2	3	133	46	30	17	6	2635	2379	2111	1591	920
1942	2145	MSELEM2	5	0	midhigh	8	16	0	0	NA	NA	NA	NA	NA	NA	NA	NA	NA	NA
1943	9547	MSELEM2	5	0	midhigh	9	19	0	0	81	28	12	4	0	1000	836	577	276	0
1944	15471	MSELEM2	5	0	midhigh	5	5	5	2	128	47	28	25	22	5576	5337	5047	4910	4642
1945	9617	MSELEM2	5	0	midhigh	10	14	6	6	132	47	28	26	24	5540	5287	4996	4928	4769
1946	4022	MSELEM2	5	0	midhigh	12	12	11	5	95	37	28	26	14	4099	3942	3799	3712	2708
1947	5158	MSELEM2	5	0	midhigh	30	30	24	6	141	40	27	25	23	5074	4777	4607	4528	4390
1948	7855	MSELEM2	5	0	midhigh	18	18	5	9	128	42	27	25	20	4849	4584	4384	4294	3934
1949	9535	MSELEM2	5	0	midhigh	6	6	4	3	97	32	26	22	15	3105	2936	2835	2690	2135
1950	10408	MSELEM2	5	0	midhigh	13	61	5	10	125	45	27	23	19	3920	3706	3437	3280	2958
1951	10417	MSELEM2	5	0	midhigh	6	32	1	2	114	28	11	7	4	1453	1228	956	817	633
1952	15054	MSELEM2	5	0	midhigh	11	19	5	4	140	55	31	27	22	5501	5226	4843	4683	4341
1953	8361	MSELEM2	5	0	midhigh	25	25	25	2	113	50	28	21	17	4742	4517	4172	3902	3614
1954	14532	MSELEM2	5	0	midhigh	30	30	23	12	73	29	19	17	9	2427	2318	2131	2043	1442
1955	3852	MSELEM2	5	0	midhigh	12	30	4	9	NA	NA	NA	NA	NA	NA	NA	NA	NA	NA
1956	8474	MSELEM2	5	0	midhigh	25	25	2	4	96	35	24	21	15	3495	3280	3091	2966	2549
1957	6405	MSELEM2	5	0	midhigh	17	17	6	5	147	52	31	28	22	4810	4488	4178	4069	3598
1958	11572	MSELEM2	5	0	midhigh	14	14	3	4	166	62	29	27	22	6336	6022	5453	5384	4939
1959	7319	MSELEM2	5	0	midhigh	17	17	1	2	116	27	11	10	7	1879	1620	1373	1328	1111
1960	11548	MSELEM2	5	0	midhigh	10	25	0	4	99	28	27	26	16	3475	3307	3296	3254	2555
1961	7310	MSELEM2	6	0	midhigh	14	14	0	0	86	55	44	37	23	5380	5290	5084	4798	3823
1962	1048	MSELEM2	6	0	midhigh	30	39	28	30	NA	NA	NA	NA	NA	NA	NA	NA	NA	NA
1963	17953	MSELEM2	6	0	midhigh	5	5	0	2	NA	NA	NA	NA	NA	NA	NA	NA	NA	NA
1964	6523	MSELEM2	6	0	midhigh	14	14	9	9	111	38	32	25	14	3628	3403	3295	3024	2183
1965	15776	MSELEM2	6	0	midhigh	15	23	12	2	140	77	47	40	9	4546	4356	3882	3592	1069
1966	10620	MSELEM2	6	0	midhigh	30	30	25	11	102	39	22	17	12	3477	3274	2985	2790	2454
1967	4841	MSELEM2	6	0	midhigh	8	8	1	0	NA	NA	NA	NA	NA	NA	NA	NA	NA	NA
1968	17883	MSELEM2	6	0	midhigh	30	30	11	3	90	29	17	12	6	1811	1657	1447	1240	767
1969	14450	MSELEM2	6	0	midhigh	18	18	15	0	114	49	31	22	9	2984	2782	2471	2139	1149
1970	9419	MSELEM2	6	0	midhigh	30	30	22	15	78	26	16	12	4	1609	1472	1264	1129	560
1971	8733	MSELEM2	6	0	midhigh	11	11	7	2	79	28	19	12	5	1697	1560	1436	1185	613
1972	16570	MSELEM2	6	0	midhigh	20	20	16	1	NA	NA	NA	NA	NA	NA	NA	NA	NA	NA
1973	6440	MSELEM2	6	0	midhigh	20	20	0	0	132	44	27	22	7	3111	2922	2639	2463	1362
1974	6125	MSELEM2	6	0	midhigh	23	23	19	0	NA	NA	NA	NA	NA	NA	NA	NA	NA	NA
1975	3785	MSELEM2	6	0	midhigh	14	71	8	4	114	51	34	27	15	3981	3772	3472	3229	2311
1976	15575	MSELEM2	6	0	midhigh	26	36	25	4	143	70	31	23	20	5084	4820	4173	3882	3666
1977	4825	MSELEM2	6	0	midhigh	21	21	18	2	109	42	28	20	10	3005	2820	2617	2310	1640
1978	18825	MSELEM2	6	0	midhigh	30	30	22	6	122	47	30	25	8	3058	2861	2549	2340	1183
1979	15051	MSELEM2	6	0	midhigh	15	15	0	1	158	55	39	32	17	4748	4424	4139	3847	2636
1980	13761	MSELEM2	6	0	midhigh	13	13	6	0	110	39	22	19	14	3574	3372	3062	2941	2582
1981	9688	MSELEM2	6	0	midhigh	30	44	21	8	145	54	31	20	11	3331	3091	2719	2311	1664
1982	19520	MSELEM2	6	0	midhigh	30	30	14	27	127	38	23	19	11	3158	2977	2718	2555	1965
1983	13383	MSELEM2	7	0	midhigh	30	30	22	29	131	55	36	31	18	6032	5740	5457	5237	4293
1984	8881	MSELEM2	7	0	midhigh	27	27	0	26	116	44	32	28	19	4632	4386	4185	4035	3312
1985	10333	MSELEM2	7	0	midhigh	30	85	0	30	110	37	31	29	16	4698	4477	4379	4312	3358
1986	7910	MSELEM2	7	0	midhigh	30	34	24	6	NA	NA	NA	NA	NA	NA	NA	NA	NA	NA
1987	16811	MSELEM2	7	0	midhigh	30	30	30	13	92	32	21	16	12	2767	2614	2436	2241	1967
1988	3949	MSELEM2	7	0	midhigh	7	7	6	6	122	32	31	26	14	4264	4008	3983	3809	2913
1989	19138	MSELEM2	7	0	midhigh	6	54	0	6	103	32	30	24	12	3672	3492	3452	3207	2286
1990	16418	MSELEM2	7	0	midhigh	27	27	3	0	NA	NA	NA	NA	NA	NA	NA	NA	NA	NA
1991	15422	MSELEM2	7	0	midhigh	10	10	0	1	NA	NA	NA	NA	NA	NA	NA	NA	NA	NA
1992	6375	MSELEM2	7	0	midhigh	3	3	0	0	109	38	27	23	14	3676	3472	3308	3148	2506
1993	7009	MSELEM2	7	0	midhigh	27	35	26	12	139	54	34	28	18	5082	4850	4560	4324	3607
1994	2177	MSELEM2	7	0	midhigh	6	142	4	6	107	42	30	28	20	5240	4973	4785	4704	4129
1995	15109	MSELEM2	7	0	midhigh	7	14	2	2	119	38	28	19	9	3144	2909	2718	2376	1551
1996	10258	MSELEM2	7	0	midhigh	7	17	4	0	NA	NA	NA	NA	NA	NA	NA	NA	NA	NA
1997	7120	MSELEM2	7	0	midhigh	30	30	0	28	115	38	33	29	17	4703	4484	4394	4251	3407
1998	6066	MSELEM2	7	0	midhigh	30	88	22	6	NA	NA	NA	NA	NA	NA	NA	NA	NA	NA
1999	8787	MSELEM2	7	0	midhigh	30	30	23	30	113	49	28	20	12	2951	2742	2411	2102	1560
2000	10029	MSELEM2	7	0	midhigh	0	0	0	0	101	40	28	21	15	3771	3594	3423	3153	2783
[truncated: 865 more rows]
